# Supplementary material for: Transcriptomic and Proteomic Analysis of the Tentacles and Mucus of Anthopleura dowii Verrill, 1869
Source: Mar Drugs. 2019 Jul 25;17(8):436. doi: 10.3390/md17080436 (PMC6722582; doi:10.3390/md17080436)
Supplement: Supplementary file 1 [file marinedrugs-17-00436-s001.zip]

Archive with 3 entries (3 files):
- Supplementary Table S1.xlsx
- Supplementary Table S2.xlsx
- Figure S1-S10.pdf
