# Supplementary material for: Transcriptomic and Proteomic Analysis of the Tentacles and Mucus of Anthopleura dowii Verrill, 1869
Source: Mar Drugs. 2019 Jul 25;17(8):436. doi: 10.3390/md17080436 (PMC6722582; doi:10.3390/md17080436)
Supplement: Supplementary file 1 [file marinedrugs-17-00436-s001.zip › Supplementary Table S2.xlsx]

## Sheet: Report of MS MS for A.dowii
Claudia_20151103_NCBI_Sea_Anemone_20151214_Tentacles_Mucus (Use this for paper), Publication report created on 02/09/2019
Experiment: Claudia_20151103_NCBI_Sea_Anemone_20151214_Tentacles_Mucus (Use this for paper)
	Peak List Generator: unknown
		Version: unknown
		Charge States Calculated: unknown
		Deisotoped: unknown
		Textual Annotation: unknown
	Database Set: 1 Database
		Database Name: the NCBI_Sea_Anemone_txid6103 database
			Version: unknown
			Taxonomy: All Entries
			Number of Proteins: 52295
		Does database contain common contaminants?: unknown
	Search Engine Set: 1 Search Engine
		Search Engine: Mascot
			Version: 2.5.1
			Samples: All Samples
			Fragment Tolerance: 0.60 Da (Monoisotopic)
			Parent Tolerance: 10.0 PPM (Monoisotopic)
			Fixed Modifications: +18 on O (O+18), +57 on C (Carbamidomethyl)
			Variable Modifications: +16 on M (Oxidation)
			Database: the NCBI_Sea_Anemone_txid6103 database (unknown version, 52295 entries)
			Digestion Enzyme: Trypsin
			Max Missed Cleavages: 1
			Probability Model:
				File Name: VL_20151214_ALM_01.raw (F004606): Peptide Prophet with Delta Mass Correction [+2 and below,+3,+4,+5,+6,+7,+8 and above]
				File Name: VL_20151214_ADH_04.raw (F004608): Peptide Prophet with Delta Mass Correction [+2 and below,+3,+4,+5,+6,+7 and above]
				File Name: VL_20151214_ALM_02.raw (F004609_1): Peptide Prophet with Delta Mass Correction [+2 and below,+3,+4,+5,+6,+7,+8 and above]
				File Name: VL_20151214_ADH_06_2.raw (F004610): Peptide Prophet with Delta Mass Correction [+2 and below,+3,+4,+5,+6 and above]
				File Name: VL_20151214_ALM_03.raw (F004611): Peptide Prophet with Delta Mass Correction [+2 and below,+3,+4,+5,+6,+7,+8 and above]
				File Name: VL_20151214_ADH_08_2.raw (F004612): Peptide Prophet with Delta Mass Correction [+2 and below,+3,+4,+5,+6,+7 and above]
				File Name: VL_20151214_ALM_06.raw (F004613): Peptide Prophet with Delta Mass Correction [+2 and below,+3,+4,+5,+6,+7,+8 and above]
				File Name: VL_20151214_ADH_10.raw (F004614): Peptide Prophet with Delta Mass Correction [+2 and below,+3,+4,+5,+6,+7 and above]
				File Name: VL_20151214_ALM_05.raw (F004615): Peptide Prophet with Delta Mass Correction [+2 and below,+3,+4,+5,+6,+7,+8 and above]
				File Name: VL_20151214_ADH_12.raw (F004616): Peptide Prophet with Delta Mass Correction [+2 and below,+3,+4,+5,+6 and above]
				File Name: VL_20151214_ALM_04.raw (F004618): Peptide Prophet with Delta Mass Correction [+2 and below,+3,+4,+5,+6,+7 and above]
	Scaffold: Version: Scaffold_4.8.3
		Modification Metadata Set: Unknown modifications
			Source: Unknown
			Comment:
		Protein Grouping Strategy: Experiment-wide grouping with binary peptide-protein weights
		Peptide Thresholds: 95.0% minimum
		Protein Thresholds: 99.0% minimum and 2 peptides minimum
		Peptide FDR: 0.2% (Decoy)
		Protein FDR: 0.7% (Decoy)
		GO Annotation Source(s): Unknown
		Alternate ID Source(s):
DATABASE SEARCHING-- Tandem mass spectra were extracted by [unknown] version
[unknown]. Charge state deconvolution and deisotoping were not performed. All
MS/MS samples were analyzed using Mascot (Matrix Science, London, UK; version
2.5.1). Mascot was set up to search the NCBI_Sea_Anemone_txid6103 database
(unknown version, 52295 entries) assuming the digestion enzyme trypsin. Mascot
was searched with a fragment ion mass tolerance of 0.60 Da and a parent ion
tolerance of 10.0 PPM. O+18 of pyrrolysine and carbamidomethyl of cysteine were
specified in Mascot as fixed modifications. Oxidation of methionine was
specified in Mascot as a variable modification.
CRITERIA FOR PROTEIN IDENTIFICATION-- Scaffold (version Scaffold_4.8.3, Proteome
Software Inc., Portland, OR) was used to validate MS/MS based peptide and
protein identifications. Peptide identifications were accepted if they could be
established at greater than 95.0% probability by the Peptide Prophet algorithm
(Keller, A et al Anal. Chem. 2002;74(20):5383-92) with Scaffold delta-mass
correction. Protein identifications were accepted if they could be established
at greater than 99.0% probability and contained at least 2 identified peptides.
Protein probabilities were assigned by the Protein Prophet algorithm
(Nesvizhskii, Al et al Anal. Chem. 2003;75(17):4646-58). Proteins that contained
similar peptides and could not be differentiated based on MS/MS analysis alone
were grouped to satisfy the principles of parsimony.

## Sheet: Peptide Report for A.dowii
Claudia_20151103_NCBI_Sea_Anemone_20151214_Tentacles_Mucus (Use this for paper), Peptide report created on 02/09/2019
Experiment: Claudia_20151103_NCBI_Sea_Anemone_20151214_Tentacles_Mucus (Use this for paper)
	Peak List Generator: unknown
		Version: unknown
		Charge States Calculated: unknown
		Deisotoped: unknown
		Textual Annotation: unknown
	Database Set: 1 Database
		Database Name: the NCBI_Sea_Anemone_txid6103 database
			Version: unknown
			Taxonomy: All Entries
			Number of Proteins: 52295
		Does database contain common contaminants?: unknown
	Search Engine Set: 1 Search Engine
		Search Engine: Mascot
			Version: 2.5.1
			Samples: All Samples
			Fragment Tolerance: 0.60 Da (Monoisotopic)
			Parent Tolerance: 10.0 PPM (Monoisotopic)
			Fixed Modifications: +18 on O (O+18), +57 on C (Carbamidomethyl)
			Variable Modifications: +16 on M (Oxidation)
			Database: the NCBI_Sea_Anemone_txid6103 database (unknown version, 52295 entries)
			Digestion Enzyme: Trypsin
			Max Missed Cleavages: 1
			Probability Model:
				File Name: VL_20151214_ALM_01.raw (F004606): Peptide Prophet with Delta Mass Correction [+2 and below,+3,+4,+5,+6,+7,+8 and above]
				File Name: VL_20151214_ADH_04.raw (F004608): Peptide Prophet with Delta Mass Correction [+2 and below,+3,+4,+5,+6,+7 and above]
				File Name: VL_20151214_ALM_02.raw (F004609_1): Peptide Prophet with Delta Mass Correction [+2 and below,+3,+4,+5,+6,+7,+8 and above]
				File Name: VL_20151214_ADH_06_2.raw (F004610): Peptide Prophet with Delta Mass Correction [+2 and below,+3,+4,+5,+6 and above]
				File Name: VL_20151214_ALM_03.raw (F004611): Peptide Prophet with Delta Mass Correction [+2 and below,+3,+4,+5,+6,+7,+8 and above]
				File Name: VL_20151214_ADH_08_2.raw (F004612): Peptide Prophet with Delta Mass Correction [+2 and below,+3,+4,+5,+6,+7 and above]
				File Name: VL_20151214_ALM_06.raw (F004613): Peptide Prophet with Delta Mass Correction [+2 and below,+3,+4,+5,+6,+7,+8 and above]
				File Name: VL_20151214_ADH_10.raw (F004614): Peptide Prophet with Delta Mass Correction [+2 and below,+3,+4,+5,+6,+7 and above]
				File Name: VL_20151214_ALM_05.raw (F004615): Peptide Prophet with Delta Mass Correction [+2 and below,+3,+4,+5,+6,+7,+8 and above]
				File Name: VL_20151214_ADH_12.raw (F004616): Peptide Prophet with Delta Mass Correction [+2 and below,+3,+4,+5,+6 and above]
				File Name: VL_20151214_ALM_04.raw (F004618): Peptide Prophet with Delta Mass Correction [+2 and below,+3,+4,+5,+6,+7 and above]
	Scaffold: Version: Scaffold_4.8.3
		Modification Metadata Set: Unknown modifications
			Source: Unknown
			Comment:
		Protein Grouping Strategy: Experiment-wide grouping with binary peptide-protein weights
		Peptide Thresholds: 95.0% minimum
		Protein Thresholds: 99.0% minimum and 2 peptides minimum
		Peptide FDR: 0.2% (Decoy)
		Protein FDR: 0.7% (Decoy)
		GO Annotation Source(s): Unknown
		Alternate ID Source(s):
Experiment name	Biological sample category	Biological sample name	MS/MS sample name	Protein name	Protein accession numbers	Database sources	Protein molecular weight (Da)	Protein identification probability	Exclusive unique peptide count	Exclusive unique spectrum count	Exclusive spectrum count	Percentage of total spectra	Percentage sequence coverage	Peptide sequence	Previous amino acid	Next amino acid	Best Peptide identification probability	Best Mascot Ion Score	Best Mascot Identity Score	Best Mascot Homology Score	Best Mascot Delta Ion Score	Number of identified +1H spectra	Number of identified +2H spectra	Number of identified +3H spectra	Number of identified +4H spectra	Number of enzymatic termini	Calculated +1H Peptide Mass (AMU)	Median Retention Time	Total Precursor Intensity	Total TIC	Peptide start index	Peptide stop index	Star Category	Assigned	Other Proteins
Claudia_20151103_NCBI_Sea_Anemone_20151214_Tentacles_Mucus (Use this for paper)	tentacle	01-Tentacle #1	File Name: VL_20151214_ALM_01.raw (F004606)	predicted protein [Nematostella vectensis]	gi|156217144,gi|156375522	NCBI_Sea_Anemone_txid6103.fasta	50181.6	1	2	2	4	0.00014	0.608	AFVHWYVGEGMEEGEFSEAR	R	E	0.997	56.3	25	0	56.3	0	0	2	0	2	2346.01			2664240	403	422	Empty	false	gi|156394505,gi|156223973,gi|156219904,gi|156383441
Claudia_20151103_NCBI_Sea_Anemone_20151214_Tentacles_Mucus (Use this for paper)	tentacle	01-Tentacle #1	File Name: VL_20151214_ALM_01.raw (F004606)	predicted protein [Nematostella vectensis]	gi|156217144,gi|156375522	NCBI_Sea_Anemone_txid6103.fasta	50181.6	1	2	2	4	0.00014	0.608	AVCMLSNTTAIAEAWAR	R	L	0.997	79.8	25	0	79.8	0	2	0	0	2	1880.9			1190250	374	390	Empty	false	gi|156394505,gi|156223973,gi|156219904,gi|156383441
Claudia_20151103_NCBI_Sea_Anemone_20151214_Tentacles_Mucus (Use this for paper)	tentacle	01-Tentacle #1	File Name: VL_20151214_ALM_01.raw (F004606)	predicted protein [Nematostella vectensis]	gi|156217144,gi|156375522	NCBI_Sea_Anemone_txid6103.fasta	50181.6	1	2	2	4	0.00014	0.608	AVFVDLEPTVVDEVR	R	T	0.997	75.9	25	0	67.6	0	2	2	0	2	1687.89			1445240	65	79	Empty	false	gi|156394505,gi|156223973
Claudia_20151103_NCBI_Sea_Anemone_20151214_Tentacles_Mucus (Use this for paper)	tentacle	01-Tentacle #1	File Name: VL_20151214_ALM_01.raw (F004606)	predicted protein [Nematostella vectensis]	gi|156217144,gi|156375522	NCBI_Sea_Anemone_txid6103.fasta	50181.6	1	2	2	4	0.00014	0.608	AYHEQLSVAEITNACFEPANQMVK	K	C	0.997	41.7	25	0	5.74	0	0	4	0	2	2766.29			2683860	281	304	Empty	false	gi|156394505,gi|156223973
Claudia_20151103_NCBI_Sea_Anemone_20151214_Tentacles_Mucus (Use this for paper)	tentacle	01-Tentacle #1	File Name: VL_20151214_ALM_01.raw (F004606)	predicted protein [Nematostella vectensis]	gi|156217144,gi|156375522	NCBI_Sea_Anemone_txid6103.fasta	50181.6	1	2	2	4	0.00014	0.608	DVNAAIATIK	K	T	0.997	52.2	25	20	44.1	0	2	0	0	2	1015.58			3528910	327	336	Empty	false	gi|156394505,gi|156223973
Claudia_20151103_NCBI_Sea_Anemone_20151214_Tentacles_Mucus (Use this for paper)	tentacle	01-Tentacle #1	File Name: VL_20151214_ALM_01.raw (F004606)	predicted protein [Nematostella vectensis]	gi|156217144,gi|156375522	NCBI_Sea_Anemone_txid6103.fasta	50181.6	1	2	2	4	0.00014	0.608	EIVDLVLDR	K	I	0.997	42.5	25	16.8	24.3	0	2	0	0	2	1071.6			288307	113	121	Empty	true
Claudia_20151103_NCBI_Sea_Anemone_20151214_Tentacles_Mucus (Use this for paper)	tentacle	01-Tentacle #1	File Name: VL_20151214_ALM_01.raw (F004606)	predicted protein [Nematostella vectensis]	gi|156217144,gi|156375522	NCBI_Sea_Anemone_txid6103.fasta	50181.6	1	2	2	4	0.00014	0.608	FDGALNVDLTEFQTNLVPYPR	R	I	0.997	87.5	25	0	78.6	0	2	2	0	2	2409.21			760472	244	264	Empty	false	gi|156394505,gi|156223973,gi|156219904,gi|156383441
Claudia_20151103_NCBI_Sea_Anemone_20151214_Tentacles_Mucus (Use this for paper)	tentacle	01-Tentacle #1	File Name: VL_20151214_ALM_01.raw (F004606)	predicted protein [Nematostella vectensis]	gi|156217144,gi|156375522	NCBI_Sea_Anemone_txid6103.fasta	50181.6	1	2	2	4	0.00014	0.608	FDLMYAK	K	R	0.997	34.6	25	13.3	31	0	2	0	0	2	903.428			1544010	395	401	Empty	false	gi|156394505,gi|156223973,gi|156219904,gi|156383441
Claudia_20151103_NCBI_Sea_Anemone_20151214_Tentacles_Mucus (Use this for paper)	tentacle	01-Tentacle #1	File Name: VL_20151214_ALM_01.raw (F004606)	predicted protein [Nematostella vectensis]	gi|156217144,gi|156375522	NCBI_Sea_Anemone_txid6103.fasta	50181.6	1	2	2	4	0.00014	0.608	IHFPLATYAPVISAEK	R	A	0.997	38.9	25	13.2	38.9	0	0	4	0	2	1756.96			1966920	265	280	Empty	false	gi|156394505,gi|156223973
Claudia_20151103_NCBI_Sea_Anemone_20151214_Tentacles_Mucus (Use this for paper)	tentacle	01-Tentacle #1	File Name: VL_20151214_ALM_01.raw (F004606)	predicted protein [Nematostella vectensis]	gi|156217144,gi|156375522	NCBI_Sea_Anemone_txid6103.fasta	50181.6	1	2	2	4	0.00014	0.608	LADQCTGLQGFLIFHSFGGGTGSGFSSLLMER	K	L	0.997	68.2	25	0	68.2	0	0	2	0	2	3406.62			127323	125	156	Empty	true
Claudia_20151103_NCBI_Sea_Anemone_20151214_Tentacles_Mucus (Use this for paper)	tentacle	01-Tentacle #1	File Name: VL_20151214_ALM_01.raw (F004606)	predicted protein [Nematostella vectensis]	gi|156217144,gi|156375522	NCBI_Sea_Anemone_txid6103.fasta	50181.6	1	2	2	4	0.00014	0.608	LSVDYGKK	R	S	0.994	32.7	25.2	21.4	20.3	0	1	0	0	2	909.504			200387	157	164	Empty	false	gi|156394505,gi|156223973,gi|156219904,gi|156383441
Claudia_20151103_NCBI_Sea_Anemone_20151214_Tentacles_Mucus (Use this for paper)	tentacle	01-Tentacle #1	File Name: VL_20151214_ALM_01.raw (F004606)	predicted protein [Nematostella vectensis]	gi|156217144,gi|156375522	NCBI_Sea_Anemone_txid6103.fasta	50181.6	1	2	2	4	0.00014	0.608	NLDIERPTYTNLNR	R	L	0.997	55.8	25	15.6	48.4	0	2	0	0	2	1718.88			1328000	216	229	Empty	false	gi|156394505,gi|156223973,gi|156219904,gi|156383441
Claudia_20151103_NCBI_Sea_Anemone_20151214_Tentacles_Mucus (Use this for paper)	tentacle	01-Tentacle #1	File Name: VL_20151214_ALM_01.raw (F004606)	predicted protein [Nematostella vectensis]	gi|156217144,gi|156375522	NCBI_Sea_Anemone_txid6103.fasta	50181.6	1	2	2	4	0.00014	0.608	QLFHPEQLITGKEDAANNYAR	R	G	0.997	28.3	25	0	27.9	0	0	0	1	2	2415.21			1105460	85	105	Empty	false	gi|156394505,gi|156223973,gi|156219904,gi|156383441
Claudia_20151103_NCBI_Sea_Anemone_20151214_Tentacles_Mucus (Use this for paper)	tentacle	01-Tentacle #1	File Name: VL_20151214_ALM_01.raw (F004606)	predicted protein [Nematostella vectensis]	gi|156217144,gi|156375522	NCBI_Sea_Anemone_txid6103.fasta	50181.6	1	2	2	4	0.00014	0.608	TIGGGDDSFNTFFSETGAGK	K	H	0.997	98.5	25	0	98.5	0	4	0	0	2	2007.89			3066120	41	60	Empty	false	gi|156394505,gi|156223973
Claudia_20151103_NCBI_Sea_Anemone_20151214_Tentacles_Mucus (Use this for paper)	tentacle	01-Tentacle #1	File Name: VL_20151214_ALM_01.raw (F004606)	predicted protein [Nematostella vectensis]	gi|156217144,gi|156375522	NCBI_Sea_Anemone_txid6103.fasta	50181.6	1	2	2	4	0.00014	0.608	TIQFVDWCPTGFK	R	V	0.997	46.7	25	0	46.7	0	3	0	0	2	1598.77			2721920	340	352	Empty	false	gi|156394505,gi|156223973,gi|156219904,gi|156383441
Claudia_20151103_NCBI_Sea_Anemone_20151214_Tentacles_Mucus (Use this for paper)	tentacle	01-Tentacle #1	File Name: VL_20151214_ALM_01.raw (F004606)	predicted protein [Nematostella vectensis]	gi|156217144,gi|156375522	NCBI_Sea_Anemone_txid6103.fasta	50181.6	1	2	2	4	0.00014	0.608	VGINYQPPTVVPGGDLAK	K	V	0.997	48.9	25	0	47.5	0	3	0	0	2	1824.99			1458380	353	370	Empty	false	gi|156394505,gi|156223973,gi|156219904,gi|156383441
Claudia_20151103_NCBI_Sea_Anemone_20151214_Tentacles_Mucus (Use this for paper)	tentacle	01-Tentacle #1	File Name: VL_20151214_ALM_01.raw (F004606)	predicted protein [Nematostella vectensis]	gi|156217144,gi|156375522	NCBI_Sea_Anemone_txid6103.fasta	50181.6	1	2	2	4	0.00014	0.608	YMACCMLYR	K	G	0.986	31.7	25	0	31.7	0	2	0	0	2	1299.5			984204	312	320	Empty	false	gi|156394505,gi|156223973
Claudia_20151103_NCBI_Sea_Anemone_20151214_Tentacles_Mucus (Use this for paper)	tentacle	01-Tentacle #1	File Name: VL_20151214_ALM_01.raw (F004606)	predicted protein [Nematostella vectensis]	gi|156221285,gi|156387427	NCBI_Sea_Anemone_txid6103.fasta	44330.8	1	4	4	7	0.000245	0.0995	HAFGDQYR	R	A	0.997	34.5	25	0	34.5	0	2	0	0	2	993.454			712903	116	123	Empty	true
Claudia_20151103_NCBI_Sea_Anemone_20151214_Tentacles_Mucus (Use this for paper)	tentacle	01-Tentacle #1	File Name: VL_20151214_ALM_01.raw (F004606)	predicted protein [Nematostella vectensis]	gi|156221285,gi|156387427	NCBI_Sea_Anemone_txid6103.fasta	44330.8	1	4	4	7	0.000245	0.0995	NILGGTVFR	R	A	0.993	30	25	25.3	17.1	0	1	0	0	2	976.558			536399	84	92	Empty	true	gi|156386405,gi|156220979
Claudia_20151103_NCBI_Sea_Anemone_20151214_Tentacles_Mucus (Use this for paper)	tentacle	01-Tentacle #1	File Name: VL_20151214_ALM_01.raw (F004606)	predicted protein [Nematostella vectensis]	gi|156221285,gi|156387427	NCBI_Sea_Anemone_txid6103.fasta	44330.8	1	4	4	7	0.000245	0.0995	TIESEAAHGTVTR	K	H	0.986	19.8	25	13.2	16.1	0	0	2	0	2	1371.69			2012360	284	296	Empty	true
Claudia_20151103_NCBI_Sea_Anemone_20151214_Tentacles_Mucus (Use this for paper)	tentacle	01-Tentacle #1	File Name: VL_20151214_ALM_01.raw (F004606)	predicted protein [Nematostella vectensis]	gi|156221285,gi|156387427	NCBI_Sea_Anemone_txid6103.fasta	44330.8	1	4	4	7	0.000245	0.0995	YFDLGLEHR	K	D	0.997	30.8	25	13.7	30.5	0	0	2	0	2	1149.57			1073240	24	32	Empty	true
Claudia_20151103_NCBI_Sea_Anemone_20151214_Tentacles_Mucus (Use this for paper)	tentacle	01-Tentacle #1	File Name: VL_20151214_ALM_01.raw (F004606)	predicted protein [Nematostella vectensis]	gi|156221906,gi|156389078	NCBI_Sea_Anemone_txid6103.fasta	54649.6	0.993	1	1	2	7e-05	0.0305	AVVQVFEGTSGIDAK	K	H	0.997	66.9	25	0	66.9	0	2	0	0	2	1520.8			2002090	75	89	Empty	true
Claudia_20151103_NCBI_Sea_Anemone_20151214_Tentacles_Mucus (Use this for paper)	tentacle	01-Tentacle #1	File Name: VL_20151214_ALM_01.raw (F004606)	mitochondrial 60 kDa heat shock protein [Anemonia viridis]	gi|40647591	NCBI_Sea_Anemone_txid6103.fasta	62807.4	1	2	2	3	0.000105	0.085	LVQDVANNTNEEAGDGTTTATVLAR	R	S	0.997	40.5	25	0	40.5	0	0	2	0	2	2560.25			258755	106	130	Empty	true
Claudia_20151103_NCBI_Sea_Anemone_20151214_Tentacles_Mucus (Use this for paper)	tentacle	01-Tentacle #1	File Name: VL_20151214_ALM_01.raw (F004606)	mitochondrial 60 kDa heat shock protein [Anemonia viridis]	gi|40647591	NCBI_Sea_Anemone_txid6103.fasta	62807.4	1	2	2	3	0.000105	0.085	TAITDAAGVASLLTTAETVIVEAPK	R	D	0.997	67	25	13.5	67	0	0	1	0	2	2442.33			43039.9	536	560	Empty	true
Claudia_20151103_NCBI_Sea_Anemone_20151214_Tentacles_Mucus (Use this for paper)	tentacle	01-Tentacle #1	File Name: VL_20151214_ALM_01.raw (F004606)	predicted protein [Nematostella vectensis]	gi|156211288,gi|156211440,gi|156224738,gi|156227701,gi|156358391,gi|156358687,gi|156396888,gi|156405092	NCBI_Sea_Anemone_txid6103.fasta	17979.8	1	2	2	3	0.000105	0.0786	ESTLHLVLR	K	L	0.997	52.2	25	15.9	42.3	0	2	0	0	2	1067.62			1601440	64	72	Empty	true
Claudia_20151103_NCBI_Sea_Anemone_20151214_Tentacles_Mucus (Use this for paper)	tentacle	01-Tentacle #1	File Name: VL_20151214_ALM_01.raw (F004606)	predicted protein [Nematostella vectensis]	gi|156211288,gi|156211440,gi|156224738,gi|156227701,gi|156358391,gi|156358687,gi|156396888,gi|156405092	NCBI_Sea_Anemone_txid6103.fasta	17979.8	1	2	2	3	0.000105	0.0786	TLSDYNIQK	R	E	0.966	25.5	25	15.5	19.6	0	1	0	0	2	1081.55			957209	55	63	Empty	true
Claudia_20151103_NCBI_Sea_Anemone_20151214_Tentacles_Mucus (Use this for paper)	tentacle	01-Tentacle #1	File Name: VL_20151214_ALM_01.raw (F004606)	predicted protein [Nematostella vectensis]	gi|156227235,gi|156403814,gi|229891594	NCBI_Sea_Anemone_txid6103.fasta	33681.5	0.993	1	1	2	7e-05	0.0484	FTPGTFTNQIQAAFR	R	E	0.997	56.1	25	0	54.8	0	2	0	0	2	1698.86			1062000	103	117	Empty	true
Claudia_20151103_NCBI_Sea_Anemone_20151214_Tentacles_Mucus (Use this for paper)	tentacle	01-Tentacle #1	File Name: VL_20151214_ALM_01.raw (F004606)	Niemann-Pick C 2 Like [Anemonia viridis]	gi|571272601,gi|571272615	NCBI_Sea_Anemone_txid6103.fasta	16781.3	0.991	1	1	2	7e-05	0.0592	DSGLTCPLK	K	A	0.996	37.3	25	21.8	19.1	0	2	0	0	2	990.493			1154190	99	107	Empty	true
Claudia_20151103_NCBI_Sea_Anemone_20151214_Tentacles_Mucus (Use this for paper)	tentacle	01-Tentacle #1	File Name: VL_20151214_ALM_01.raw (F004606)	predicted protein [Nematostella vectensis]	gi|156225551,gi|156398911	NCBI_Sea_Anemone_txid6103.fasta	49933.1	1	2	3	5	0.000175	0.0432	KPPVFELQGK	K	K	0.997	30.7	25	13.2	17.9	0	1	2	0	2	1142.66			1954760	307	316	Empty	true
Claudia_20151103_NCBI_Sea_Anemone_20151214_Tentacles_Mucus (Use this for paper)	tentacle	01-Tentacle #1	File Name: VL_20151214_ALM_01.raw (F004606)	predicted protein [Nematostella vectensis]	gi|156225551,gi|156398911	NCBI_Sea_Anemone_txid6103.fasta	49933.1	1	2	3	5	0.000175	0.0432	TDGCQVYLSK	K	D	0.997	46.7	25	19.5	39.6	0	2	0	0	2	1170.55			876906	401	410	Empty	true
Claudia_20151103_NCBI_Sea_Anemone_20151214_Tentacles_Mucus (Use this for paper)	tentacle	01-Tentacle #1	File Name: VL_20151214_ALM_01.raw (F004606)	predicted protein [Nematostella vectensis]	gi|156212864,gi|156363343	NCBI_Sea_Anemone_txid6103.fasta	30980.9	1	3	3	4	0.00014	0.168	ATAGSYIASQTVK	R	K	0.997	40.8	25	0	39.2	0	1	0	0	2	1296.68			741344	94	106	Empty	true
Claudia_20151103_NCBI_Sea_Anemone_20151214_Tentacles_Mucus (Use this for paper)	tentacle	01-Tentacle #1	File Name: VL_20151214_ALM_01.raw (F004606)	predicted protein [Nematostella vectensis]	gi|156212864,gi|156363343	NCBI_Sea_Anemone_txid6103.fasta	30980.9	1	3	3	4	0.00014	0.168	HGVIVAVDSR	K	A	0.997	60.8	25	16.5	60.8	0	2	0	0	2	1052.58			593472	84	93	Empty	true
Claudia_20151103_NCBI_Sea_Anemone_20151214_Tentacles_Mucus (Use this for paper)	tentacle	01-Tentacle #1	File Name: VL_20151214_ALM_01.raw (F004606)	predicted protein [Nematostella vectensis]	gi|156212864,gi|156363343	NCBI_Sea_Anemone_txid6103.fasta	30980.9	1	3	3	4	0.00014	0.168	VIEINPYLLGTMAGGAADCSFWER	K	L	0.994	24.2	25	0	24.2	0	0	1	0	2	2686.26			109265	108	131	Empty	true
Claudia_20151103_NCBI_Sea_Anemone_20151214_Tentacles_Mucus (Use this for paper)	tentacle	01-Tentacle #1	File Name: VL_20151214_ALM_01.raw (F004606)	predicted protein [Nematostella vectensis]	gi|156216438,gi|156373234	NCBI_Sea_Anemone_txid6103.fasta	24817.8	1	1	1	1	3.5e-05	0.0415	HLTGEFEKK	R	Y	0.997	43.4	25	13.3	43.4	0	0	1	0	2	1088.57			137105	30	38	Empty	true
Claudia_20151103_NCBI_Sea_Anemone_20151214_Tentacles_Mucus (Use this for paper)	tentacle	01-Tentacle #1	File Name: VL_20151214_ALM_01.raw (F004606)	predicted protein [Nematostella vectensis]	gi|156216653,gi|156374103	NCBI_Sea_Anemone_txid6103.fasta	120426	1	2	2	3	0.000105	0.022	LDQTAEFICK	K	T	0.997	55.2	25	13.5	54.2	0	1	0	0	2	1224.59			673062	219	228	Empty	true
Claudia_20151103_NCBI_Sea_Anemone_20151214_Tentacles_Mucus (Use this for paper)	tentacle	01-Tentacle #1	File Name: VL_20151214_ALM_01.raw (F004606)	predicted protein [Nematostella vectensis]	gi|156216653,gi|156374103	NCBI_Sea_Anemone_txid6103.fasta	120426	1	2	2	3	0.000105	0.022	SGGMSNELNNIIAR	R	T	0.997	62.9	25	17.2	62.9	0	2	0	0	2	1491.72			1070040	644	657	Empty	true
Claudia_20151103_NCBI_Sea_Anemone_20151214_Tentacles_Mucus (Use this for paper)	tentacle	01-Tentacle #1	File Name: VL_20151214_ALM_01.raw (F004606)	predicted protein [Nematostella vectensis]	gi|156223973,gi|156394505	NCBI_Sea_Anemone_txid6103.fasta	50234.6	1	19	23	51	0.00178	0.639	AFVHWYVGEGMEEGEFSEAR	R	E	0.997	56.3	25	0	56.3	0	0	2	0	2	2346.01			2664240	403	422	Empty	true	gi|156217144,gi|156375522,gi|156219904,gi|156383441
Claudia_20151103_NCBI_Sea_Anemone_20151214_Tentacles_Mucus (Use this for paper)	tentacle	01-Tentacle #1	File Name: VL_20151214_ALM_01.raw (F004606)	predicted protein [Nematostella vectensis]	gi|156223973,gi|156394505	NCBI_Sea_Anemone_txid6103.fasta	50234.6	1	19	23	51	0.00178	0.639	AVCMLSNTTAIAEAWAR	R	L	0.997	79.8	25	0	79.8	0	2	0	0	2	1880.9			1190250	374	390	Empty	true	gi|156217144,gi|156375522,gi|156219904,gi|156383441
Claudia_20151103_NCBI_Sea_Anemone_20151214_Tentacles_Mucus (Use this for paper)	tentacle	01-Tentacle #1	File Name: VL_20151214_ALM_01.raw (F004606)	predicted protein [Nematostella vectensis]	gi|156223973,gi|156394505	NCBI_Sea_Anemone_txid6103.fasta	50234.6	1	19	23	51	0.00178	0.639	AVFVDLEPTVVDEVR	R	T	0.997	75.9	25	0	67.6	0	2	2	0	2	1687.89			1445240	65	79	Empty	true	gi|156217144,gi|156375522
Claudia_20151103_NCBI_Sea_Anemone_20151214_Tentacles_Mucus (Use this for paper)	tentacle	01-Tentacle #1	File Name: VL_20151214_ALM_01.raw (F004606)	predicted protein [Nematostella vectensis]	gi|156223973,gi|156394505	NCBI_Sea_Anemone_txid6103.fasta	50234.6	1	19	23	51	0.00178	0.639	AYHEQLSVAEITNACFEPANQMVK	K	C	0.997	41.7	25	0	5.74	0	0	4	0	2	2766.29			2683860	281	304	Empty	true	gi|156217144,gi|156375522
Claudia_20151103_NCBI_Sea_Anemone_20151214_Tentacles_Mucus (Use this for paper)	tentacle	01-Tentacle #1	File Name: VL_20151214_ALM_01.raw (F004606)	predicted protein [Nematostella vectensis]	gi|156223973,gi|156394505	NCBI_Sea_Anemone_txid6103.fasta	50234.6	1	19	23	51	0.00178	0.639	DVNAAIATIK	K	T	0.997	52.2	25	20	44.1	0	2	0	0	2	1015.58			3528910	327	336	Empty	true	gi|156217144,gi|156375522
Claudia_20151103_NCBI_Sea_Anemone_20151214_Tentacles_Mucus (Use this for paper)	tentacle	01-Tentacle #1	File Name: VL_20151214_ALM_01.raw (F004606)	predicted protein [Nematostella vectensis]	gi|156223973,gi|156394505	NCBI_Sea_Anemone_txid6103.fasta	50234.6	1	19	23	51	0.00178	0.639	EIIDLVLDR	K	I	0.997	47.6	25	27.3	0	0	2	0	0	2	1085.62			552817	113	121	Empty	true
Claudia_20151103_NCBI_Sea_Anemone_20151214_Tentacles_Mucus (Use this for paper)	tentacle	01-Tentacle #1	File Name: VL_20151214_ALM_01.raw (F004606)	predicted protein [Nematostella vectensis]	gi|156223973,gi|156394505	NCBI_Sea_Anemone_txid6103.fasta	50234.6	1	19	23	51	0.00178	0.639	FDGALNVDLTEFQTNLVPYPR	R	I	0.997	87.5	25	0	78.6	0	2	2	0	2	2409.21			760472	244	264	Empty	true	gi|156217144,gi|156375522,gi|156219904,gi|156383441
Claudia_20151103_NCBI_Sea_Anemone_20151214_Tentacles_Mucus (Use this for paper)	tentacle	01-Tentacle #1	File Name: VL_20151214_ALM_01.raw (F004606)	predicted protein [Nematostella vectensis]	gi|156223973,gi|156394505	NCBI_Sea_Anemone_txid6103.fasta	50234.6	1	19	23	51	0.00178	0.639	FDLMYAK	K	R	0.997	34.6	25	13.3	31	0	2	0	0	2	903.428			1544010	395	401	Empty	true	gi|156217144,gi|156375522,gi|156219904,gi|156383441
Claudia_20151103_NCBI_Sea_Anemone_20151214_Tentacles_Mucus (Use this for paper)	tentacle	01-Tentacle #1	File Name: VL_20151214_ALM_01.raw (F004606)	predicted protein [Nematostella vectensis]	gi|156223973,gi|156394505	NCBI_Sea_Anemone_txid6103.fasta	50234.6	1	19	23	51	0.00178	0.639	IHFPLATYAPVISAEK	R	A	0.997	38.9	25	13.2	38.9	0	0	4	0	2	1756.96			1966920	265	280	Empty	true	gi|156217144,gi|156375522
Claudia_20151103_NCBI_Sea_Anemone_20151214_Tentacles_Mucus (Use this for paper)	tentacle	01-Tentacle #1	File Name: VL_20151214_ALM_01.raw (F004606)	predicted protein [Nematostella vectensis]	gi|156223973,gi|156394505	NCBI_Sea_Anemone_txid6103.fasta	50234.6	1	19	23	51	0.00178	0.639	KLADQCTGLQGFLIFHSFGGGTGSGFTSLLMER	R	L	0.997	46.4	25	0	46.4	0	0	1	2	2	3548.73			524472	124	156	Empty	true
Claudia_20151103_NCBI_Sea_Anemone_20151214_Tentacles_Mucus (Use this for paper)	tentacle	01-Tentacle #1	File Name: VL_20151214_ALM_01.raw (F004606)	predicted protein [Nematostella vectensis]	gi|156223973,gi|156394505	NCBI_Sea_Anemone_txid6103.fasta	50234.6	1	19	23	51	0.00178	0.639	LADQCTGLQGFLIFHSFGGGTGSGFTSLLMER	K	L	0.997	74.1	25	0	74.1	0	0	3	0	2	3420.64			251003	125	156	Empty	true
Claudia_20151103_NCBI_Sea_Anemone_20151214_Tentacles_Mucus (Use this for paper)	tentacle	01-Tentacle #1	File Name: VL_20151214_ALM_01.raw (F004606)	predicted protein [Nematostella vectensis]	gi|156223973,gi|156394505	NCBI_Sea_Anemone_txid6103.fasta	50234.6	1	19	23	51	0.00178	0.639	LIGQIVSSITASLR	R	F	0.997	93.4	25	18.1	93.4	0	2	1	0	2	1457.87			1056280	230	243	Empty	true
Claudia_20151103_NCBI_Sea_Anemone_20151214_Tentacles_Mucus (Use this for paper)	tentacle	01-Tentacle #1	File Name: VL_20151214_ALM_01.raw (F004606)	predicted protein [Nematostella vectensis]	gi|156223973,gi|156394505	NCBI_Sea_Anemone_txid6103.fasta	50234.6	1	19	23	51	0.00178	0.639	LSVDYGKK	R	S	0.994	32.7	25.2	21.4	20.3	0	1	0	0	2	909.504			200387	157	164	Empty	true	gi|156217144,gi|156375522,gi|156219904,gi|156383441
Claudia_20151103_NCBI_Sea_Anemone_20151214_Tentacles_Mucus (Use this for paper)	tentacle	01-Tentacle #1	File Name: VL_20151214_ALM_01.raw (F004606)	predicted protein [Nematostella vectensis]	gi|156223973,gi|156394505	NCBI_Sea_Anemone_txid6103.fasta	50234.6	1	19	23	51	0.00178	0.639	NLDIERPTYTNLNR	R	L	0.997	55.8	25	15.6	48.4	0	2	0	0	2	1718.88			1328000	216	229	Empty	true	gi|156217144,gi|156375522,gi|156219904,gi|156383441
Claudia_20151103_NCBI_Sea_Anemone_20151214_Tentacles_Mucus (Use this for paper)	tentacle	01-Tentacle #1	File Name: VL_20151214_ALM_01.raw (F004606)	predicted protein [Nematostella vectensis]	gi|156223973,gi|156394505	NCBI_Sea_Anemone_txid6103.fasta	50234.6	1	19	23	51	0.00178	0.639	QLFHPEQLITGKEDAANNYAR	R	G	0.997	28.3	25	0	27.9	0	0	0	1	2	2415.21			1105460	85	105	Empty	true	gi|156217144,gi|156375522,gi|156219904,gi|156383441
Claudia_20151103_NCBI_Sea_Anemone_20151214_Tentacles_Mucus (Use this for paper)	tentacle	01-Tentacle #1	File Name: VL_20151214_ALM_01.raw (F004606)	predicted protein [Nematostella vectensis]	gi|156223973,gi|156394505	NCBI_Sea_Anemone_txid6103.fasta	50234.6	1	19	23	51	0.00178	0.639	TIGGGDDSFNTFFSETGAGK	K	H	0.997	98.5	25	0	98.5	0	4	0	0	2	2007.89			3066120	41	60	Empty	true	gi|156217144,gi|156375522
Claudia_20151103_NCBI_Sea_Anemone_20151214_Tentacles_Mucus (Use this for paper)	tentacle	01-Tentacle #1	File Name: VL_20151214_ALM_01.raw (F004606)	predicted protein [Nematostella vectensis]	gi|156223973,gi|156394505	NCBI_Sea_Anemone_txid6103.fasta	50234.6	1	19	23	51	0.00178	0.639	TIQFVDWCPTGFK	R	V	0.997	46.7	25	0	46.7	0	3	0	0	2	1598.77			2721920	340	352	Empty	true	gi|156217144,gi|156375522,gi|156219904,gi|156383441
Claudia_20151103_NCBI_Sea_Anemone_20151214_Tentacles_Mucus (Use this for paper)	tentacle	01-Tentacle #1	File Name: VL_20151214_ALM_01.raw (F004606)	predicted protein [Nematostella vectensis]	gi|156223973,gi|156394505	NCBI_Sea_Anemone_txid6103.fasta	50234.6	1	19	23	51	0.00178	0.639	VGINYQPPTVVPGGDLAK	K	V	0.997	48.9	25	0	47.5	0	3	0	0	2	1824.99			1458380	353	370	Empty	true	gi|156217144,gi|156375522,gi|156219904,gi|156383441
Claudia_20151103_NCBI_Sea_Anemone_20151214_Tentacles_Mucus (Use this for paper)	tentacle	01-Tentacle #1	File Name: VL_20151214_ALM_01.raw (F004606)	predicted protein [Nematostella vectensis]	gi|156223973,gi|156394505	NCBI_Sea_Anemone_txid6103.fasta	50234.6	1	19	23	51	0.00178	0.639	YMACCMLYR	K	G	0.986	31.7	25	0	31.7	0	2	0	0	2	1299.5			984204	312	320	Empty	true	gi|156217144,gi|156375522
Claudia_20151103_NCBI_Sea_Anemone_20151214_Tentacles_Mucus (Use this for paper)	tentacle	01-Tentacle #1	File Name: VL_20151214_ALM_01.raw (F004606)	predicted protein [Nematostella vectensis]	gi|156209908,gi|156354079	NCBI_Sea_Anemone_txid6103.fasta	13500.3	0.993	1	1	2	7e-05	0.232	VGAGAPVYMAAVLEYLSAEILELAGNAAR	R	D	0.997	55	25	0	55	0	0	2	0	2	2935.52			59482.9	43	71	Empty	true
Claudia_20151103_NCBI_Sea_Anemone_20151214_Tentacles_Mucus (Use this for paper)	tentacle	01-Tentacle #1	File Name: VL_20151214_ALM_01.raw (F004606)	predicted protein [Nematostella vectensis]	gi|156208772,gi|156212920,gi|156350422,gi|156363453	NCBI_Sea_Anemone_txid6103.fasta	27062.1	0.993	1	1	2	7e-05	0.0352	IQNAGTEVVNAK	R	A	0.997	62.5	25	13	57.6	0	2	0	0	2	1243.66			439881	148	159	Empty	true
Claudia_20151103_NCBI_Sea_Anemone_20151214_Tentacles_Mucus (Use this for paper)	tentacle	01-Tentacle #1	File Name: VL_20151214_ALM_01.raw (F004606)	predicted protein [Nematostella vectensis]	gi|156220358,gi|156384739	NCBI_Sea_Anemone_txid6103.fasta	103478	1	10	10	18	0.00063	0.124	AAPFNNWLESAR	K	E	0.997	66.8	25	0	66.8	0	2	0	0	2	1375.68			2261060	514	525	Empty	true
Claudia_20151103_NCBI_Sea_Anemone_20151214_Tentacles_Mucus (Use this for paper)	tentacle	01-Tentacle #1	File Name: VL_20151214_ALM_01.raw (F004606)	predicted protein [Nematostella vectensis]	gi|156220358,gi|156384739	NCBI_Sea_Anemone_txid6103.fasta	103478	1	10	10	18	0.00063	0.124	DGLAFCALIHR	K	H	0.997	38.2	25	20.2	0	0	0	1	0	2	1272.65			556872	171	181	Empty	true
Claudia_20151103_NCBI_Sea_Anemone_20151214_Tentacles_Mucus (Use this for paper)	tentacle	01-Tentacle #1	File Name: VL_20151214_ALM_01.raw (F004606)	predicted protein [Nematostella vectensis]	gi|156220358,gi|156384739	NCBI_Sea_Anemone_txid6103.fasta	103478	1	10	10	18	0.00063	0.124	DGLLLWCQR	K	K	0.997	38.8	25	13	33	0	1	0	0	2	1160.59			552698	144	152	Empty	true
Claudia_20151103_NCBI_Sea_Anemone_20151214_Tentacles_Mucus (Use this for paper)	tentacle	01-Tentacle #1	File Name: VL_20151214_ALM_01.raw (F004606)	predicted protein [Nematostella vectensis]	gi|156220358,gi|156384739	NCBI_Sea_Anemone_txid6103.fasta	103478	1	10	10	18	0.00063	0.124	ELPPDQAEYCIAR	R	M	0.976	25.9	25	13.1	25.9	0	1	0	0	2	1561.73			297500	855	867	Empty	true
Claudia_20151103_NCBI_Sea_Anemone_20151214_Tentacles_Mucus (Use this for paper)	tentacle	01-Tentacle #1	File Name: VL_20151214_ALM_01.raw (F004606)	predicted protein [Nematostella vectensis]	gi|156220358,gi|156384739	NCBI_Sea_Anemone_txid6103.fasta	103478	1	10	10	18	0.00063	0.124	ETADSDTAEQVMESFR	R	I	0.997	97.3	25	0	97.3	0	2	0	0	2	1831.77			250967	823	838	Empty	true
Claudia_20151103_NCBI_Sea_Anemone_20151214_Tentacles_Mucus (Use this for paper)	tentacle	01-Tentacle #1	File Name: VL_20151214_ALM_01.raw (F004606)	predicted protein [Nematostella vectensis]	gi|156220358,gi|156384739	NCBI_Sea_Anemone_txid6103.fasta	103478	1	10	10	18	0.00063	0.124	HEAFESDLAAHQDR	K	V	0.997	40.4	25	0	40.4	0	0	1	0	2	1625.73			395620	433	446	Empty	true
Claudia_20151103_NCBI_Sea_Anemone_20151214_Tentacles_Mucus (Use this for paper)	tentacle	01-Tentacle #1	File Name: VL_20151214_ALM_01.raw (F004606)	predicted protein [Nematostella vectensis]	gi|156220358,gi|156384739	NCBI_Sea_Anemone_txid6103.fasta	103478	1	10	10	18	0.00063	0.124	KHEAFESDLAAHQDR	K	V	0.997	46.3	25	0	46.2	0	0	0	1	2	1753.83			1135650	432	446	Empty	true
Claudia_20151103_NCBI_Sea_Anemone_20151214_Tentacles_Mucus (Use this for paper)	tentacle	01-Tentacle #1	File Name: VL_20151214_ALM_01.raw (F004606)	predicted protein [Nematostella vectensis]	gi|156220358,gi|156384739	NCBI_Sea_Anemone_txid6103.fasta	103478	1	10	10	18	0.00063	0.124	MTLGMIWTIILR	K	F	0.997	79	25	13.1	72.9	0	5	0	0	2	1479.81			516827	118	129	Empty	true
Claudia_20151103_NCBI_Sea_Anemone_20151214_Tentacles_Mucus (Use this for paper)	tentacle	01-Tentacle #1	File Name: VL_20151214_ALM_01.raw (F004606)	predicted protein [Nematostella vectensis]	gi|156220358,gi|156384739	NCBI_Sea_Anemone_txid6103.fasta	103478	1	10	10	18	0.00063	0.124	NINEVENQILTR	R	D	0.997	63.9	25	17.7	55.3	0	2	0	0	2	1442.76			2160550	731	742	Empty	true
Claudia_20151103_NCBI_Sea_Anemone_20151214_Tentacles_Mucus (Use this for paper)	tentacle	01-Tentacle #1	File Name: VL_20151214_ALM_01.raw (F004606)	predicted protein [Nematostella vectensis]	gi|156220358,gi|156384739	NCBI_Sea_Anemone_txid6103.fasta	103478	1	10	10	18	0.00063	0.124	QCLVSLGYNIK	K	E	0.997	57.7	25	18.9	56.8	0	2	0	0	2	1294.68			1642030	777	787	Empty	true
Claudia_20151103_NCBI_Sea_Anemone_20151214_Tentacles_Mucus (Use this for paper)	tentacle	01-Tentacle #1	File Name: VL_20151214_ALM_01.raw (F004606)	predicted protein [Nematostella vectensis]	gi|156225736,gi|156399650	NCBI_Sea_Anemone_txid6103.fasta	62926.9	0.993	1	1	2	7e-05	0.0141	IFNVYPQK	K	G	0.997	41.8	25	20.2	33.7	0	2	0	0	2	1008.55			2426730	385	392	Empty	true
Claudia_20151103_NCBI_Sea_Anemone_20151214_Tentacles_Mucus (Use this for paper)	tentacle	01-Tentacle #1	File Name: VL_20151214_ALM_01.raw (F004606)	predicted protein [Nematostella vectensis]	gi|156215218,gi|156369971	NCBI_Sea_Anemone_txid6103.fasta	49809.4	1	1	1	2	7e-05	0.0326	ANDTTYGLAGAVFSK	R	D	0.997	55	25	0	55	0	2	0	0	2	1514.75			3665550	408	422	Empty	true
Claudia_20151103_NCBI_Sea_Anemone_20151214_Tentacles_Mucus (Use this for paper)	tentacle	01-Tentacle #1	File Name: VL_20151214_ALM_01.raw (F004606)	predicted protein [Nematostella vectensis]	gi|156217052,gi|156375340	NCBI_Sea_Anemone_txid6103.fasta	41805.9	1	3	4	5	0.000175	0.601	AGFAGDDAPR	K	A	0.997	74.7	25	15.2	69.2	0	3	0	0	2	976.448			3553550	20	29	Empty	false	gi|156224185,gi|156395354
Claudia_20151103_NCBI_Sea_Anemone_20151214_Tentacles_Mucus (Use this for paper)	tentacle	01-Tentacle #1	File Name: VL_20151214_ALM_01.raw (F004606)	predicted protein [Nematostella vectensis]	gi|156217052,gi|156375340	NCBI_Sea_Anemone_txid6103.fasta	41805.9	1	3	4	5	0.000175	0.601	AVFPSIVGRPR	R	H	0.997	56.5	25	13.4	56.5	0	4	0	0	2	1198.71			8922670	30	40	Empty	false	gi|156224185,gi|156395354
Claudia_20151103_NCBI_Sea_Anemone_20151214_Tentacles_Mucus (Use this for paper)	tentacle	01-Tentacle #1	File Name: VL_20151214_ALM_01.raw (F004606)	predicted protein [Nematostella vectensis]	gi|156217052,gi|156375340	NCBI_Sea_Anemone_txid6103.fasta	41805.9	1	3	4	5	0.000175	0.601	CDVDIRK	K	D	0.997	37	25.9	28.4	24.9	0	1	0	0	2	905.451			591050	286	292	Empty	false	gi|156224185,gi|156395354
Claudia_20151103_NCBI_Sea_Anemone_20151214_Tentacles_Mucus (Use this for paper)	tentacle	01-Tentacle #1	File Name: VL_20151214_ALM_01.raw (F004606)	predicted protein [Nematostella vectensis]	gi|156217052,gi|156375340	NCBI_Sea_Anemone_txid6103.fasta	41805.9	1	3	4	5	0.000175	0.601	DLTDYLMK	R	I	0.997	44	25	32.3	36.2	0	2	0	0	2	1014.48			55432700	185	192	Empty	false	gi|156224185,gi|156395354
Claudia_20151103_NCBI_Sea_Anemone_20151214_Tentacles_Mucus (Use this for paper)	tentacle	01-Tentacle #1	File Name: VL_20151214_ALM_01.raw (F004606)	predicted protein [Nematostella vectensis]	gi|156217052,gi|156375340	NCBI_Sea_Anemone_txid6103.fasta	41805.9	1	3	4	5	0.000175	0.601	DLYANTVMSGGTTMYPGLADR	K	M	0.967	37.6	25	0	37.6	0	1	0	0	2	2233.03			477973	293	313	Empty	true
Claudia_20151103_NCBI_Sea_Anemone_20151214_Tentacles_Mucus (Use this for paper)	tentacle	01-Tentacle #1	File Name: VL_20151214_ALM_01.raw (F004606)	predicted protein [Nematostella vectensis]	gi|156217052,gi|156375340	NCBI_Sea_Anemone_txid6103.fasta	41805.9	1	3	4	5	0.000175	0.601	DSYVGDEAQSK	K	R	0.997	60.6	25	13.4	60.6	0	3	0	0	2	1198.52			346774	52	62	Empty	false	gi|156224185,gi|156395354
Claudia_20151103_NCBI_Sea_Anemone_20151214_Tentacles_Mucus (Use this for paper)	tentacle	01-Tentacle #1	File Name: VL_20151214_ALM_01.raw (F004606)	predicted protein [Nematostella vectensis]	gi|156217052,gi|156375340	NCBI_Sea_Anemone_txid6103.fasta	41805.9	1	3	4	5	0.000175	0.601	DSYVGDEAQSKR	K	G	0.997	55.2	25	17	55.2	0	2	3	0	2	1354.62			755253	52	63	Empty	false	gi|156224185,gi|156395354
Claudia_20151103_NCBI_Sea_Anemone_20151214_Tentacles_Mucus (Use this for paper)	tentacle	01-Tentacle #1	File Name: VL_20151214_ALM_01.raw (F004606)	predicted protein [Nematostella vectensis]	gi|156217052,gi|156375340	NCBI_Sea_Anemone_txid6103.fasta	41805.9	1	3	4	5	0.000175	0.601	EKMTQIMFETFNSPAMYVAIQAVLSLYASGR	R	T	0.997	50.2	25	0	50.2	0	0	9	0	2	3544.72			209864	118	148	Empty	false	gi|156224185,gi|156395354
Claudia_20151103_NCBI_Sea_Anemone_20151214_Tentacles_Mucus (Use this for paper)	tentacle	01-Tentacle #1	File Name: VL_20151214_ALM_01.raw (F004606)	predicted protein [Nematostella vectensis]	gi|156217052,gi|156375340	NCBI_Sea_Anemone_txid6103.fasta	41805.9	1	3	4	5	0.000175	0.601	GYSFTTTAER	R	E	0.997	68.2	25	0	60.8	0	2	0	0	2	1132.53			103769000	198	207	Empty	false	gi|156224185,gi|156395354
Claudia_20151103_NCBI_Sea_Anemone_20151214_Tentacles_Mucus (Use this for paper)	tentacle	01-Tentacle #1	File Name: VL_20151214_ALM_01.raw (F004606)	predicted protein [Nematostella vectensis]	gi|156217052,gi|156375340	NCBI_Sea_Anemone_txid6103.fasta	41805.9	1	3	4	5	0.000175	0.601	HQGVMVGMGQK	R	D	0.997	47.9	25	0	47.9	0	4	7	0	2	1203.56			5054510	41	51	Empty	false	gi|156224185,gi|156395354
Claudia_20151103_NCBI_Sea_Anemone_20151214_Tentacles_Mucus (Use this for paper)	tentacle	01-Tentacle #1	File Name: VL_20151214_ALM_01.raw (F004606)	predicted protein [Nematostella vectensis]	gi|156217052,gi|156375340	NCBI_Sea_Anemone_txid6103.fasta	41805.9	1	3	4	5	0.000175	0.601	HQGVMVGMGQKDSYVGDEAQSK	R	R	0.997	37	25	0	37	0	0	2	0	2	2383.07			343701	41	62	Empty	false	gi|156224185,gi|156395354
Claudia_20151103_NCBI_Sea_Anemone_20151214_Tentacles_Mucus (Use this for paper)	tentacle	01-Tentacle #1	File Name: VL_20151214_ALM_01.raw (F004606)	predicted protein [Nematostella vectensis]	gi|156217052,gi|156375340	NCBI_Sea_Anemone_txid6103.fasta	41805.9	1	3	4	5	0.000175	0.601	IIAPPER	K	K	0.983	26.8	25	0	1.89	0	1	0	0	2	795.472			21372100	330	336	Empty	false	gi|156224185,gi|156395354
Claudia_20151103_NCBI_Sea_Anemone_20151214_Tentacles_Mucus (Use this for paper)	tentacle	01-Tentacle #1	File Name: VL_20151214_ALM_01.raw (F004606)	predicted protein [Nematostella vectensis]	gi|156217052,gi|156375340	NCBI_Sea_Anemone_txid6103.fasta	41805.9	1	3	4	5	0.000175	0.601	IIAPPERK	K	Y	0.99	28.8	25	0	23.2	0	2	0	0	2	923.567			3469100	330	337	Empty	false	gi|156224185,gi|156395354
Claudia_20151103_NCBI_Sea_Anemone_20151214_Tentacles_Mucus (Use this for paper)	tentacle	01-Tentacle #1	File Name: VL_20151214_ALM_01.raw (F004606)	predicted protein [Nematostella vectensis]	gi|156217052,gi|156375340	NCBI_Sea_Anemone_txid6103.fasta	41805.9	1	3	4	5	0.000175	0.601	IWHHTFYNELR	K	V	0.997	47.2	25	13.5	47.2	0	3	4	0	2	1515.75			93560200	86	96	Empty	false	gi|156224185,gi|156395354
Claudia_20151103_NCBI_Sea_Anemone_20151214_Tentacles_Mucus (Use this for paper)	tentacle	01-Tentacle #1	File Name: VL_20151214_ALM_01.raw (F004606)	predicted protein [Nematostella vectensis]	gi|156217052,gi|156375340	NCBI_Sea_Anemone_txid6103.fasta	41805.9	1	3	4	5	0.000175	0.601	KDLYANTVMSGGTTMYPGLADR	R	M	0.964	25.8	25	0	25.8	0	0	2	0	2	2361.12			1682310	292	313	Empty	true
Claudia_20151103_NCBI_Sea_Anemone_20151214_Tentacles_Mucus (Use this for paper)	tentacle	01-Tentacle #1	File Name: VL_20151214_ALM_01.raw (F004606)	predicted protein [Nematostella vectensis]	gi|156217052,gi|156375340	NCBI_Sea_Anemone_txid6103.fasta	41805.9	1	3	4	5	0.000175	0.601	LCYVALDFEQEMQTAASSSSIEK	K	S	0.997	106	25	0	0	0	8	10	0	2	2623.19			10071500	217	239	Empty	false	gi|156224185,gi|156395354
Claudia_20151103_NCBI_Sea_Anemone_20151214_Tentacles_Mucus (Use this for paper)	tentacle	01-Tentacle #1	File Name: VL_20151214_ALM_01.raw (F004606)	predicted protein [Nematostella vectensis]	gi|156217052,gi|156375340	NCBI_Sea_Anemone_txid6103.fasta	41805.9	1	3	4	5	0.000175	0.601	MTQIMFETFNSPAMYVAIQAVLSLYASGR	K	T	0.997	55.5	25	0	55.5	0	0	34	0	2	3287.58			838210	120	148	Empty	false	gi|156224185,gi|156395354
Claudia_20151103_NCBI_Sea_Anemone_20151214_Tentacles_Mucus (Use this for paper)	tentacle	01-Tentacle #1	File Name: VL_20151214_ALM_01.raw (F004606)	predicted protein [Nematostella vectensis]	gi|156217052,gi|156375340	NCBI_Sea_Anemone_txid6103.fasta	41805.9	1	3	4	5	0.000175	0.601	QEYDESGPAIVHR	K	K	0.997	50	25	14.5	44.4	0	1	1	0	2	1500.71			1124510	361	373	Empty	true
Claudia_20151103_NCBI_Sea_Anemone_20151214_Tentacles_Mucus (Use this for paper)	tentacle	01-Tentacle #1	File Name: VL_20151214_ALM_01.raw (F004606)	predicted protein [Nematostella vectensis]	gi|156217052,gi|156375340	NCBI_Sea_Anemone_txid6103.fasta	41805.9	1	3	4	5	0.000175	0.601	SYELPDGQVITIGNER	K	F	0.997	112	25	13.1	100	0	5	3	0	2	1790.89			88841000	240	255	Empty	false	gi|156224185,gi|156395354
Claudia_20151103_NCBI_Sea_Anemone_20151214_Tentacles_Mucus (Use this for paper)	tentacle	01-Tentacle #1	File Name: VL_20151214_ALM_01.raw (F004606)	predicted protein [Nematostella vectensis]	gi|156217052,gi|156375340	NCBI_Sea_Anemone_txid6103.fasta	41805.9	1	3	4	5	0.000175	0.601	VAPEEHPVLLTEAPLNPK	R	A	0.997	73.1	25	0	73.1	0	4	4	0	2	1954.06			79275800	97	114	Empty	false	gi|156224185,gi|156395354
Claudia_20151103_NCBI_Sea_Anemone_20151214_Tentacles_Mucus (Use this for paper)	tentacle	01-Tentacle #1	File Name: VL_20151214_ALM_01.raw (F004606)	predicted protein [Nematostella vectensis]	gi|156217052,gi|156375340	NCBI_Sea_Anemone_txid6103.fasta	41805.9	1	3	4	5	0.000175	0.601	YPIEHGIVTNWDDMEK	K	I	0.997	63.5	25	0	63.5	0	1	2	0	2	1962.89			5528590	70	85	Empty	false	gi|156224185,gi|156395354
Claudia_20151103_NCBI_Sea_Anemone_20151214_Tentacles_Mucus (Use this for paper)	tentacle	01-Tentacle #1	File Name: VL_20151214_ALM_01.raw (F004606)	predicted protein [Nematostella vectensis]	gi|156220961,gi|156386369	NCBI_Sea_Anemone_txid6103.fasta	47343	1	6	6	11	0.000385	0.263	DITFFVQQLLR	R	E	0.997	75	25	13.4	64.6	0	2	0	0	2	1379.77			286379	199	209	Empty	true
Claudia_20151103_NCBI_Sea_Anemone_20151214_Tentacles_Mucus (Use this for paper)	tentacle	01-Tentacle #1	File Name: VL_20151214_ALM_01.raw (F004606)	predicted protein [Nematostella vectensis]	gi|156220961,gi|156386369	NCBI_Sea_Anemone_txid6103.fasta	47343	1	6	6	11	0.000385	0.263	MGFAGNTEPQYILPTAIAIK	K	E	0.997	51.7	25	0	51.7	0	2	0	0	2	2151.12			708079	19	38	Empty	true
Claudia_20151103_NCBI_Sea_Anemone_20151214_Tentacles_Mucus (Use this for paper)	tentacle	01-Tentacle #1	File Name: VL_20151214_ALM_01.raw (F004606)	predicted protein [Nematostella vectensis]	gi|156220961,gi|156386369	NCBI_Sea_Anemone_txid6103.fasta	47343	1	6	6	11	0.000385	0.263	NIVLSGGSTMFR	K	D	0.997	49	25	13.6	44.9	0	1	0	0	2	1297.66			785773	318	329	Empty	true
Claudia_20151103_NCBI_Sea_Anemone_20151214_Tentacles_Mucus (Use this for paper)	tentacle	01-Tentacle #1	File Name: VL_20151214_ALM_01.raw (F004606)	predicted protein [Nematostella vectensis]	gi|156220961,gi|156386369	NCBI_Sea_Anemone_txid6103.fasta	47343	1	6	6	11	0.000385	0.263	QPACVIDNGTGYTK	R	M	0.997	69.6	25	13.3	68.3	0	2	0	0	2	1523.72			491760	5	18	Empty	true
Claudia_20151103_NCBI_Sea_Anemone_20151214_Tentacles_Mucus (Use this for paper)	tentacle	01-Tentacle #1	File Name: VL_20151214_ALM_01.raw (F004606)	predicted protein [Nematostella vectensis]	gi|156220961,gi|156386369	NCBI_Sea_Anemone_txid6103.fasta	47343	1	6	6	11	0.000385	0.263	TLTGCVIDSGDGVTHVIPVAEGYVIGSCIK	R	H	0.997	78.6	25	0	78.6	0	0	2	0	2	3117.56			317271	162	191	Empty	true
Claudia_20151103_NCBI_Sea_Anemone_20151214_Tentacles_Mucus (Use this for paper)	tentacle	01-Tentacle #1	File Name: VL_20151214_ALM_01.raw (F004606)	predicted protein [Nematostella vectensis]	gi|156220961,gi|156386369	NCBI_Sea_Anemone_txid6103.fasta	47343	1	6	6	11	0.000385	0.263	YAVWFGGSMLASTPEFYSVCHTK	R	A	0.997	29.5	25	13	29.5	0	0	2	0	2	2654.21			509800	375	397	Empty	true
Claudia_20151103_NCBI_Sea_Anemone_20151214_Tentacles_Mucus (Use this for paper)	tentacle	01-Tentacle #1	File Name: VL_20151214_ALM_01.raw (F004606)	predicted protein [Nematostella vectensis]	gi|156209114,gi|156351522	NCBI_Sea_Anemone_txid6103.fasta	55556.2	1	2	2	3	0.000105	0.0484	GFSMGAYSDSVGLEAIR	R	E	0.972	28.2	25	0	28.2	0	2	0	0	2	1775.83			781066	116	132	Empty	true
Claudia_20151103_NCBI_Sea_Anemone_20151214_Tentacles_Mucus (Use this for paper)	tentacle	01-Tentacle #1	File Name: VL_20151214_ALM_01.raw (F004606)	predicted protein [Nematostella vectensis]	gi|156209114,gi|156351522	NCBI_Sea_Anemone_txid6103.fasta	55556.2	1	2	2	3	0.000105	0.0484	QIEYAVR	K	G	0.989	29.1	25.5	29.9	13.9	0	1	0	0	2	878.473			779122	31	37	Empty	true
Claudia_20151103_NCBI_Sea_Anemone_20151214_Tentacles_Mucus (Use this for paper)	tentacle	01-Tentacle #1	File Name: VL_20151214_ALM_01.raw (F004606)	beta-tubulin, partial [Anthopleura elegantissima]	gi|86559792	NCBI_Sea_Anemone_txid6103.fasta	29836.8	0.993	1	3	6	0.00021	0.556	ALTVPELTQQMFDAK	R	N	0.997	51.2	25.8	0	51.2	0	4	0	0	2	1707.86			2033660	97	111	Empty	false	gi|156219058,gi|156389348,gi|32967426,gi|156222042,gi|156380907
Claudia_20151103_NCBI_Sea_Anemone_20151214_Tentacles_Mucus (Use this for paper)	tentacle	01-Tentacle #1	File Name: VL_20151214_ALM_01.raw (F004606)	beta-tubulin, partial [Anthopleura elegantissima]	gi|86559792	NCBI_Sea_Anemone_txid6103.fasta	29836.8	0.993	1	3	6	0.00021	0.556	EVDEQMLNVQNK	K	N	0.997	76.7	25	0	72.1	0	2	0	0	2	1462.68			803608	139	150	Empty	false	gi|156219058,gi|32967426,gi|156380907
Claudia_20151103_NCBI_Sea_Anemone_20151214_Tentacles_Mucus (Use this for paper)	tentacle	01-Tentacle #1	File Name: VL_20151214_ALM_01.raw (F004606)	beta-tubulin, partial [Anthopleura elegantissima]	gi|86559792	NCBI_Sea_Anemone_txid6103.fasta	29836.8	0.993	1	3	6	0.00021	0.556	FPGQLNADLR	R	K	0.976	26.8	25	18	18.5	0	1	0	0	2	1130.6			963460	56	65	Empty	false	gi|156219058,gi|156389348,gi|32967426,gi|156222042,gi|156380907
Claudia_20151103_NCBI_Sea_Anemone_20151214_Tentacles_Mucus (Use this for paper)	tentacle	01-Tentacle #1	File Name: VL_20151214_ALM_01.raw (F004606)	beta-tubulin, partial [Anthopleura elegantissima]	gi|86559792	NCBI_Sea_Anemone_txid6103.fasta	29836.8	0.993	1	3	6	0.00021	0.556	ISEQFTAMFR	R	R	0.997	69.5	25	15	69.5	0	2	0	0	2	1245.59			1556480	195	204	Empty	false	gi|156219058,gi|156389348,gi|32967426,gi|156222042,gi|156380907
Claudia_20151103_NCBI_Sea_Anemone_20151214_Tentacles_Mucus (Use this for paper)	tentacle	01-Tentacle #1	File Name: VL_20151214_ALM_01.raw (F004606)	beta-tubulin, partial [Anthopleura elegantissima]	gi|86559792	NCBI_Sea_Anemone_txid6103.fasta	29836.8	0.993	1	3	6	0.00021	0.556	LAVNMVPFPR	K	L	0.997	48.4	25	13.3	41.8	0	2	0	0	2	1159.63			2898890	67	76	Empty	false	gi|156219058,gi|156389348,gi|32967426,gi|156222042,gi|156380907
Claudia_20151103_NCBI_Sea_Anemone_20151214_Tentacles_Mucus (Use this for paper)	tentacle	01-Tentacle #1	File Name: VL_20151214_ALM_01.raw (F004606)	beta-tubulin, partial [Anthopleura elegantissima]	gi|86559792	NCBI_Sea_Anemone_txid6103.fasta	29836.8	0.993	1	3	6	0.00021	0.556	LHFFMPGFAPLTSR	R	G	0.997	43	25	14.1	40.6	0	0	2	0	2	1636.83			1492470	77	90	Empty	false	gi|156219058,gi|32967426,gi|156380907
Claudia_20151103_NCBI_Sea_Anemone_20151214_Tentacles_Mucus (Use this for paper)	tentacle	01-Tentacle #1	File Name: VL_20151214_ALM_01.raw (F004606)	beta-tubulin, partial [Anthopleura elegantissima]	gi|86559792	NCBI_Sea_Anemone_txid6103.fasta	29836.8	0.993	1	3	6	0.00021	0.556	LTTPTYGDLNHLVSATMSGVTTCLR	K	F	0.997	63.5	25	0	63.5	0	0	5	0	2	2724.33			1676660	31	55	Empty	false	gi|156219058,gi|156389348,gi|32967426,gi|156222042,gi|156380907
Claudia_20151103_NCBI_Sea_Anemone_20151214_Tentacles_Mucus (Use this for paper)	tentacle	01-Tentacle #1	File Name: VL_20151214_ALM_01.raw (F004606)	beta-tubulin, partial [Anthopleura elegantissima]	gi|86559792	NCBI_Sea_Anemone_txid6103.fasta	29836.8	0.993	1	3	6	0.00021	0.556	MAATFIGNSTAIQELFK	K	R	0.997	124	25	0	4.97	0	4	2	0	2	1857.94			2225030	177	193	Empty	true
Claudia_20151103_NCBI_Sea_Anemone_20151214_Tentacles_Mucus (Use this for paper)	tentacle	01-Tentacle #1	File Name: VL_20151214_ALM_01.raw (F004606)	beta-tubulin, partial [Anthopleura elegantissima]	gi|86559792	NCBI_Sea_Anemone_txid6103.fasta	29836.8	0.993	1	3	6	0.00021	0.556	NSSYFVEWIPNNVK	K	T	0.997	51.7	25	0	51.7	0	2	0	0	2	1696.83			914179	151	164	Empty	false	gi|156219058,gi|156389348,gi|32967426,gi|156222042,gi|156380907
Claudia_20151103_NCBI_Sea_Anemone_20151214_Tentacles_Mucus (Use this for paper)	tentacle	01-Tentacle #1	File Name: VL_20151214_ALM_01.raw (F004606)	beta-tubulin, partial [Anthopleura elegantissima]	gi|86559792	NCBI_Sea_Anemone_txid6103.fasta	29836.8	0.993	1	3	6	0.00021	0.556	TAVCDIPPR	K	G	0.997	48.7	25	13.6	39.9	0	2	0	0	2	1028.52			855990	165	173	Empty	false	gi|156219058,gi|156389348,gi|32967426,gi|156222042,gi|156380907
Claudia_20151103_NCBI_Sea_Anemone_20151214_Tentacles_Mucus (Use this for paper)	tentacle	01-Tentacle #1	File Name: VL_20151214_ALM_01.raw (F004606)	beta-tubulin, partial [Anthopleura elegantissima]	gi|86559792	NCBI_Sea_Anemone_txid6103.fasta	29836.8	0.993	1	3	6	0.00021	0.556	YLTVAAMFR	R	G	0.962	25.1	25	13.8	21.8	0	2	0	0	2	1087.56			2489110	124	132	Empty	false	gi|156219058,gi|156389348,gi|32967426,gi|156222042,gi|156380907
Claudia_20151103_NCBI_Sea_Anemone_20151214_Tentacles_Mucus (Use this for paper)	tentacle	01-Tentacle #1	File Name: VL_20151214_ALM_01.raw (F004606)	predicted protein [Nematostella vectensis]	gi|156222407,gi|156390513	NCBI_Sea_Anemone_txid6103.fasta	52698.8	1	3	3	5	0.000175	0.0945	EGGSIPVTLSLQEATGK	R	N	0.997	42.3	25	13.3	41.1	0	2	0	0	2	1686.89			1486550	416	432	Empty	true
Claudia_20151103_NCBI_Sea_Anemone_20151214_Tentacles_Mucus (Use this for paper)	tentacle	01-Tentacle #1	File Name: VL_20151214_ALM_01.raw (F004606)	predicted protein [Nematostella vectensis]	gi|156222407,gi|156390513	NCBI_Sea_Anemone_txid6103.fasta	52698.8	1	3	3	5	0.000175	0.0945	GSTDDKGPVLCWLHVIEAYK	R	A	0.997	50.3	25	0	50.3	0	0	2	0	2	2288.14			555142	131	150	Empty	true
Claudia_20151103_NCBI_Sea_Anemone_20151214_Tentacles_Mucus (Use this for paper)	tentacle	01-Tentacle #1	File Name: VL_20151214_ALM_01.raw (F004606)	predicted protein [Nematostella vectensis]	gi|156222407,gi|156390513	NCBI_Sea_Anemone_txid6103.fasta	52698.8	1	3	3	5	0.000175	0.0945	LADAVAIK	R	S	0.989	29.2	25	24	10.1	0	1	0	0	2	800.488			811987	24	31	Empty	true
Claudia_20151103_NCBI_Sea_Anemone_20151214_Tentacles_Mucus (Use this for paper)	tentacle	01-Tentacle #1	File Name: VL_20151214_ALM_01.raw (F004606)	predicted protein [Nematostella vectensis]	gi|156213600,gi|156365561	NCBI_Sea_Anemone_txid6103.fasta	22105.8	1	2	2	2	7e-05	0.0739	FADENFK	K	L	0.985	28.6	25	18	12.5	0	1	0	0	2	870.399			498992	106	112	Empty	true
Claudia_20151103_NCBI_Sea_Anemone_20151214_Tentacles_Mucus (Use this for paper)	tentacle	01-Tentacle #1	File Name: VL_20151214_ALM_01.raw (F004606)	predicted protein [Nematostella vectensis]	gi|156213600,gi|156365561	NCBI_Sea_Anemone_txid6103.fasta	22105.8	1	2	2	2	7e-05	0.0739	IEIGLFGK	R	A	0.997	34.5	25	13.9	33.8	0	1	0	0	2	876.519			335862	43	50	Empty	true
Claudia_20151103_NCBI_Sea_Anemone_20151214_Tentacles_Mucus (Use this for paper)	tentacle	01-Tentacle #1	File Name: VL_20151214_ALM_01.raw (F004606)	predicted protein [Nematostella vectensis]	gi|156212228,gi|156361178	NCBI_Sea_Anemone_txid6103.fasta	73868.5	1	4	4	7	0.000245	0.0882	ITITNDQNR	K	L	0.991	29.8	25.6	16.8	22	0	1	0	0	2	1074.55			421305	528	536	Empty	true
Claudia_20151103_NCBI_Sea_Anemone_20151214_Tentacles_Mucus (Use this for paper)	tentacle	01-Tentacle #1	File Name: VL_20151214_ALM_01.raw (F004606)	predicted protein [Nematostella vectensis]	gi|156212228,gi|156361178	NCBI_Sea_Anemone_txid6103.fasta	73868.5	1	4	4	7	0.000245	0.0882	MKETAEAYLGK	K	K	0.997	25	25	0	25	0	0	2	0	2	1256.62			1196770	157	167	Empty	true
Claudia_20151103_NCBI_Sea_Anemone_20151214_Tentacles_Mucus (Use this for paper)	tentacle	01-Tentacle #1	File Name: VL_20151214_ALM_01.raw (F004606)	predicted protein [Nematostella vectensis]	gi|156212228,gi|156361178	NCBI_Sea_Anemone_txid6103.fasta	73868.5	1	4	4	7	0.000245	0.0882	NELESYAYSLK	R	N	0.997	48.8	25	15.2	32.8	0	2	0	0	2	1316.64			2364850	567	577	Empty	true
Claudia_20151103_NCBI_Sea_Anemone_20151214_Tentacles_Mucus (Use this for paper)	tentacle	01-Tentacle #1	File Name: VL_20151214_ALM_01.raw (F004606)	predicted protein [Nematostella vectensis]	gi|156212228,gi|156361178	NCBI_Sea_Anemone_txid6103.fasta	73868.5	1	4	4	7	0.000245	0.0882	VEIIANDQGNR	R	I	0.997	52.8	25	13.3	52.8	0	2	0	0	2	1228.63			1520100	55	65	Empty	false	gi|156373042,gi|156351241,gi|156208960,gi|156216341
Claudia_20151103_NCBI_Sea_Anemone_20151214_Tentacles_Mucus (Use this for paper)	tentacle	01-Tentacle #1	File Name: VL_20151214_ALM_01.raw (F004606)	predicted protein [Nematostella vectensis]	gi|156212228,gi|156361178	NCBI_Sea_Anemone_txid6103.fasta	73868.5	1	4	4	7	0.000245	0.0882	VTHAVVTVPAYFNDAQR	K	Q	0.996	22.2	25	13.6	21.4	0	0	2	0	2	1887.97			1542990	169	185	Empty	true
Claudia_20151103_NCBI_Sea_Anemone_20151214_Tentacles_Mucus (Use this for paper)	tentacle	01-Tentacle #1	File Name: VL_20151214_ALM_01.raw (F004606)	copper/zinc superoxide dismutase-like protein [Anthopleura elegantissima]	gi|86559788	NCBI_Sea_Anemone_txid6103.fasta	15723.4	1	7	10	21	0.000735	0.68	AVCCLVGDVK	K	G	0.997	45.4	25	0	40.7	0	4	0	0	2	1120.55			9095920	5	14	Empty	true
Claudia_20151103_NCBI_Sea_Anemone_20151214_Tentacles_Mucus (Use this for paper)	tentacle	01-Tentacle #1	File Name: VL_20151214_ALM_01.raw (F004606)	copper/zinc superoxide dismutase-like protein [Anthopleura elegantissima]	gi|86559788	NCBI_Sea_Anemone_txid6103.fasta	15723.4	1	7	10	21	0.000735	0.68	GGHDDSLTTGHAGGR	K	L	0.997	29.2	25	0	29.2	0	0	1	0	2	1437.65			88445.8	128	142	Empty	true
Claudia_20151103_NCBI_Sea_Anemone_20151214_Tentacles_Mucus (Use this for paper)	tentacle	01-Tentacle #1	File Name: VL_20151214_ALM_01.raw (F004606)	copper/zinc superoxide dismutase-like protein [Anthopleura elegantissima]	gi|86559788	NCBI_Sea_Anemone_txid6103.fasta	15723.4	1	7	10	21	0.000735	0.68	GTINFTQEGDGKPCHITGEVTGLTEGK	K	H	0.997	55.3	25	0	53.5	0	0	2	2	2	2846.36			9965620	15	41	Empty	true
Claudia_20151103_NCBI_Sea_Anemone_20151214_Tentacles_Mucus (Use this for paper)	tentacle	01-Tentacle #1	File Name: VL_20151214_ALM_01.raw (F004606)	copper/zinc superoxide dismutase-like protein [Anthopleura elegantissima]	gi|86559788	NCBI_Sea_Anemone_txid6103.fasta	15723.4	1	7	10	21	0.000735	0.68	HGFHIHQYGDNTNGCTSAGSHFNPFGK	K	N	0.997	41.6	25	0	41.6	0	0	0	2	2	2987.3			1411460	42	68	Empty	true
Claudia_20151103_NCBI_Sea_Anemone_20151214_Tentacles_Mucus (Use this for paper)	tentacle	01-Tentacle #1	File Name: VL_20151214_ALM_01.raw (F004606)	copper/zinc superoxide dismutase-like protein [Anthopleura elegantissima]	gi|86559788	NCBI_Sea_Anemone_txid6103.fasta	15723.4	1	7	10	21	0.000735	0.68	HVGDMGNIVAGK	R	D	0.997	45.1	25	13.6	45.1	0	2	0	0	2	1213.6			242534	79	90	Empty	true
Claudia_20151103_NCBI_Sea_Anemone_20151214_Tentacles_Mucus (Use this for paper)	tentacle	01-Tentacle #1	File Name: VL_20151214_ALM_01.raw (F004606)	copper/zinc superoxide dismutase-like protein [Anthopleura elegantissima]	gi|86559788	NCBI_Sea_Anemone_txid6103.fasta	15723.4	1	7	10	21	0.000735	0.68	SVVVHVGEDDLGK	R	G	0.997	61.3	25	13.1	60.4	0	2	2	0	2	1353.7			5542230	115	127	Empty	true
Claudia_20151103_NCBI_Sea_Anemone_20151214_Tentacles_Mucus (Use this for paper)	tentacle	01-Tentacle #1	File Name: VL_20151214_ALM_01.raw (F004606)	copper/zinc superoxide dismutase-like protein [Anthopleura elegantissima]	gi|86559788	NCBI_Sea_Anemone_txid6103.fasta	15723.4	1	7	10	21	0.000735	0.68	SVVVHVGEDDLGKGGHDDSLTTGHAGGR	R	L	0.997	87.1	25	0	79.4	0	0	2	2	2	2772.33			5690730	115	142	Empty	true
Claudia_20151103_NCBI_Sea_Anemone_20151214_Tentacles_Mucus (Use this for paper)	tentacle	01-Tentacle #1	File Name: VL_20151214_ALM_01.raw (F004606)	ATP synthase beta subunit, partial [Metridium senile]	gi|46909253	NCBI_Sea_Anemone_txid6103.fasta	46161.5	1	1	1	2	7e-05	0.3	GIAELGIYPAVDPLDSISR	R	I	0.997	65	25	0	65	0	2	0	0	2	1986.05			732233	311	329	Empty	true
Claudia_20151103_NCBI_Sea_Anemone_20151214_Tentacles_Mucus (Use this for paper)	tentacle	01-Tentacle #1	File Name: VL_20151214_ALM_01.raw (F004606)	ATP synthase beta subunit, partial [Metridium senile]	gi|46909253	NCBI_Sea_Anemone_txid6103.fasta	46161.5	1	1	1	2	7e-05	0.3	IGLFGGAGVGK	K	T	0.997	45	25	15.1	40.1	0	2	0	0	2	975.562			1971700	125	135	Empty	false	gi|156213313,gi|156364605
Claudia_20151103_NCBI_Sea_Anemone_20151214_Tentacles_Mucus (Use this for paper)	tentacle	01-Tentacle #1	File Name: VL_20151214_ALM_01.raw (F004606)	ATP synthase beta subunit, partial [Metridium senile]	gi|46909253	NCBI_Sea_Anemone_txid6103.fasta	46161.5	1	1	1	2	7e-05	0.3	IINVIGEPIDER	R	G	0.997	59.8	25	13.4	59.4	0	2	0	0	2	1367.75			1883500	67	78	Empty	false	gi|156213313,gi|156364605
Claudia_20151103_NCBI_Sea_Anemone_20151214_Tentacles_Mucus (Use this for paper)	tentacle	01-Tentacle #1	File Name: VL_20151214_ALM_01.raw (F004606)	ATP synthase beta subunit, partial [Metridium senile]	gi|46909253	NCBI_Sea_Anemone_txid6103.fasta	46161.5	1	1	1	2	7e-05	0.3	IPSAVGYQPTLATDMGTMQER	R	I	0.997	54.6	25	0	54.6	0	0	2	0	2	2298.07			978234	248	268	Empty	false	gi|156213313,gi|156364605
Claudia_20151103_NCBI_Sea_Anemone_20151214_Tentacles_Mucus (Use this for paper)	tentacle	01-Tentacle #1	File Name: VL_20151214_ALM_01.raw (F004606)	ATP synthase beta subunit, partial [Metridium senile]	gi|46909253	NCBI_Sea_Anemone_txid6103.fasta	46161.5	1	1	1	2	7e-05	0.3	KGSITSVQAIYVPADDLTDPAPATTFAHLDATTVLSR	K	G	0.997	23.3	25	0	23.3	0	0	0	2	2	3842.98			447867	274	310	Empty	false	gi|156213313,gi|156364605
Claudia_20151103_NCBI_Sea_Anemone_20151214_Tentacles_Mucus (Use this for paper)	tentacle	01-Tentacle #1	File Name: VL_20151214_ALM_01.raw (F004606)	ATP synthase beta subunit, partial [Metridium senile]	gi|46909253	NCBI_Sea_Anemone_txid6103.fasta	46161.5	1	1	1	2	7e-05	0.3	TVLIMELINNVAK	K	G	0.997	80.8	25	16.5	78	0	4	0	0	2	1473.83			798039	136	148	Empty	false	gi|156213313,gi|156364605
Claudia_20151103_NCBI_Sea_Anemone_20151214_Tentacles_Mucus (Use this for paper)	tentacle	01-Tentacle #1	File Name: VL_20151214_ALM_01.raw (F004606)	ATP synthase beta subunit, partial [Metridium senile]	gi|46909253	NCBI_Sea_Anemone_txid6103.fasta	46161.5	1	1	1	2	7e-05	0.3	VALVYGQMNEPPGAR	K	A	0.997	73.8	25	13.5	63.1	0	1	0	0	2	1617.81			193158	188	202	Empty	false	gi|156213313,gi|156364605
Claudia_20151103_NCBI_Sea_Anemone_20151214_Tentacles_Mucus (Use this for paper)	tentacle	01-Tentacle #1	File Name: VL_20151214_ALM_01.raw (F004606)	predicted protein [Nematostella vectensis]	gi|156227393,gi|156404129	NCBI_Sea_Anemone_txid6103.fasta	21791.9	1	2	2	3	0.000105	0.163	DYGVLLEDQGVALR	K	G	0.997	77.5	25	13.2	67.7	0	1	0	0	2	1547.81			889242	113	126	Empty	true
Claudia_20151103_NCBI_Sea_Anemone_20151214_Tentacles_Mucus (Use this for paper)	tentacle	01-Tentacle #1	File Name: VL_20151214_ALM_01.raw (F004606)	predicted protein [Nematostella vectensis]	gi|156227393,gi|156404129	NCBI_Sea_Anemone_txid6103.fasta	21791.9	1	2	2	3	0.000105	0.163	GLFIIDDK	R	G	0.996	32.8	25	0	17.6	0	2	0	0	2	920.509			1059280	127	134	Empty	false	gi|156217784,gi|156377225
Claudia_20151103_NCBI_Sea_Anemone_20151214_Tentacles_Mucus (Use this for paper)	tentacle	01-Tentacle #1	File Name: VL_20151214_ALM_01.raw (F004606)	predicted protein [Nematostella vectensis]	gi|156227393,gi|156404129	NCBI_Sea_Anemone_txid6103.fasta	21791.9	1	2	2	3	0.000105	0.163	LIQAFQFTDK	R	H	0.997	59	25	13.2	43.1	0	2	0	0	2	1210.65			1872840	157	166	Empty	true
Claudia_20151103_NCBI_Sea_Anemone_20151214_Tentacles_Mucus (Use this for paper)	tentacle	01-Tentacle #1	File Name: VL_20151214_ALM_01.raw (F004606)	predicted protein, partial [Nematostella vectensis]	gi|156227305,gi|156403953	NCBI_Sea_Anemone_txid6103.fasta	42643.7	0.997	1	2	3	0.000105	0.0246	KVHVIFNYK	K	G	0.983	27.4	25	0	27.4	0	2	1	0	2	1147.66			3887540	114	122	Empty	true
Claudia_20151103_NCBI_Sea_Anemone_20151214_Tentacles_Mucus (Use this for paper)	tentacle	01-Tentacle #1	File Name: VL_20151214_ALM_01.raw (F004606)	predicted protein [Nematostella vectensis]	gi|156228352,gi|156406763	NCBI_Sea_Anemone_txid6103.fasta	104987	1	3	3	5	0.000175	0.0573	IAGDYVSEEVWYR	R	V	0.986	28.9	25	0	28.9	0	1	0	0	2	1586.75			623148	451	463	Empty	true
Claudia_20151103_NCBI_Sea_Anemone_20151214_Tentacles_Mucus (Use this for paper)	tentacle	01-Tentacle #1	File Name: VL_20151214_ALM_01.raw (F004606)	predicted protein [Nematostella vectensis]	gi|156228352,gi|156406763	NCBI_Sea_Anemone_txid6103.fasta	104987	1	3	3	5	0.000175	0.0573	LSTVASPDVLATVLEEMPPFPER	K	E	0.997	39.2	25	0	39.2	0	0	2	0	2	2514.28			219940	585	607	Empty	true
Claudia_20151103_NCBI_Sea_Anemone_20151214_Tentacles_Mucus (Use this for paper)	tentacle	01-Tentacle #1	File Name: VL_20151214_ALM_01.raw (F004606)	predicted protein [Nematostella vectensis]	gi|156228352,gi|156406763	NCBI_Sea_Anemone_txid6103.fasta	104987	1	3	3	5	0.000175	0.0573	VGGYILGEFGNLIAGDPR	K	S	0.997	103	25	0	103	0	2	0	0	2	1847.97			200464	498	515	Empty	true
Claudia_20151103_NCBI_Sea_Anemone_20151214_Tentacles_Mucus (Use this for paper)	tentacle	01-Tentacle #1	File Name: VL_20151214_ALM_01.raw (F004606)	methylmalonate semialdehyde dehydrogenase-like protein, partial [Anthopleura elegantissima]	gi|86559778	NCBI_Sea_Anemone_txid6103.fasta	59416.6	1	6	7	11	0.000385	0.204	ELAHNITLEQGK	K	T	0.961	30.2	25	13.1	22.2	0	1	0	0	2	1352.72			292545	128	139	Empty	true
Claudia_20151103_NCBI_Sea_Anemone_20151214_Tentacles_Mucus (Use this for paper)	tentacle	01-Tentacle #1	File Name: VL_20151214_ALM_01.raw (F004606)	methylmalonate semialdehyde dehydrogenase-like protein, partial [Anthopleura elegantissima]	gi|86559778	NCBI_Sea_Anemone_txid6103.fasta	59416.6	1	6	7	11	0.000385	0.204	ESTINQLVGAAFGAAGQR	K	C	0.997	95.3	25	0	95.3	0	2	1	0	2	1789.92			706151	309	326	Empty	true
Claudia_20151103_NCBI_Sea_Anemone_20151214_Tentacles_Mucus (Use this for paper)	tentacle	01-Tentacle #1	File Name: VL_20151214_ALM_01.raw (F004606)	methylmalonate semialdehyde dehydrogenase-like protein, partial [Anthopleura elegantissima]	gi|86559778	NCBI_Sea_Anemone_txid6103.fasta	59416.6	1	6	7	11	0.000385	0.204	KLQVNAGDQPGADLGPVISPQSK	R	N	0.997	26.6	25	0	26.6	0	0	2	0	2	2319.23			939104	352	374	Empty	true
Claudia_20151103_NCBI_Sea_Anemone_20151214_Tentacles_Mucus (Use this for paper)	tentacle	01-Tentacle #1	File Name: VL_20151214_ALM_01.raw (F004606)	methylmalonate semialdehyde dehydrogenase-like protein, partial [Anthopleura elegantissima]	gi|86559778	NCBI_Sea_Anemone_txid6103.fasta	59416.6	1	6	7	11	0.000385	0.204	NPYGNGTAIFTNSGAVAR	R	K	0.997	57.1	25	0	57.1	0	1	0	0	2	1809.89			175221	451	468	Empty	true
Claudia_20151103_NCBI_Sea_Anemone_20151214_Tentacles_Mucus (Use this for paper)	tentacle	01-Tentacle #1	File Name: VL_20151214_ALM_01.raw (F004606)	methylmalonate semialdehyde dehydrogenase-like protein, partial [Anthopleura elegantissima]	gi|86559778	NCBI_Sea_Anemone_txid6103.fasta	59416.6	1	6	7	11	0.000385	0.204	VDVGQIGVNVPIPVPLPMFSFTGSR	K	G	0.997	30.2	25	0	30.2	0	0	2	0	2	2642.4			203375	474	498	Empty	true
Claudia_20151103_NCBI_Sea_Anemone_20151214_Tentacles_Mucus (Use this for paper)	tentacle	01-Tentacle #1	File Name: VL_20151214_ALM_01.raw (F004606)	methylmalonate semialdehyde dehydrogenase-like protein, partial [Anthopleura elegantissima]	gi|86559778	NCBI_Sea_Anemone_txid6103.fasta	59416.6	1	6	7	11	0.000385	0.204	WIDLHNPATNEVITR	K	V	0.997	45.3	25	13	39.2	0	0	2	0	2	1778.92			1987050	66	80	Empty	true
Claudia_20151103_NCBI_Sea_Anemone_20151214_Tentacles_Mucus (Use this for paper)	tentacle	01-Tentacle #1	File Name: VL_20151214_ALM_01.raw (F004606)	predicted protein [Nematostella vectensis]	gi|156212138,gi|156361003,gi|38453896	NCBI_Sea_Anemone_txid6103.fasta	51743.5	1	2	2	3	0.000105	0.104	IGGIGTVPVGR	K	V	0.997	57.3	25	0	53.5	0	2	0	0	2	1025.61			3871100	262	272	Empty	false	gi|1389610
Claudia_20151103_NCBI_Sea_Anemone_20151214_Tentacles_Mucus (Use this for paper)	tentacle	01-Tentacle #1	File Name: VL_20151214_ALM_01.raw (F004606)	predicted protein [Nematostella vectensis]	gi|156212138,gi|156361003,gi|38453896	NCBI_Sea_Anemone_txid6103.fasta	51743.5	1	2	2	3	0.000105	0.104	LPLQDVYK	R	I	0.997	52.7	25	17.4	45.3	0	2	0	0	2	975.551			7736420	254	261	Empty	false	gi|1389610
Claudia_20151103_NCBI_Sea_Anemone_20151214_Tentacles_Mucus (Use this for paper)	tentacle	01-Tentacle #1	File Name: VL_20151214_ALM_01.raw (F004606)	predicted protein [Nematostella vectensis]	gi|156212138,gi|156361003,gi|38453896	NCBI_Sea_Anemone_txid6103.fasta	51743.5	1	2	2	3	0.000105	0.104	QMLVCANK	K	M	0.976	25.4	25	20.5	0	0	1	0	0	2	979.47			46645.8	147	154	Empty	true
Claudia_20151103_NCBI_Sea_Anemone_20151214_Tentacles_Mucus (Use this for paper)	tentacle	01-Tentacle #1	File Name: VL_20151214_ALM_01.raw (F004606)	predicted protein [Nematostella vectensis]	gi|156212138,gi|156361003,gi|38453896	NCBI_Sea_Anemone_txid6103.fasta	51743.5	1	2	2	3	0.000105	0.104	STTTGHLIYK	K	C	0.994	31.4	25	13.3	23.7	0	2	0	0	2	1120.6			1102200	21	30	Empty	true
Claudia_20151103_NCBI_Sea_Anemone_20151214_Tentacles_Mucus (Use this for paper)	tentacle	01-Tentacle #1	File Name: VL_20151214_ALM_01.raw (F004606)	predicted protein [Nematostella vectensis]	gi|156212138,gi|156361003,gi|38453896	NCBI_Sea_Anemone_txid6103.fasta	51743.5	1	2	2	3	0.000105	0.104	YYVTVIDAPGHR	K	D	0.997	57	25	13	57	0	2	0	0	2	1390.71			5918530	85	96	Empty	false	gi|1389610
Claudia_20151103_NCBI_Sea_Anemone_20151214_Tentacles_Mucus (Use this for paper)	tentacle	01-Tentacle #1	File Name: VL_20151214_ALM_01.raw (F004606)	membrane-bound transferrin-like protein p97-like protein, partial [Anthopleura elegantissima]	gi|86559770	NCBI_Sea_Anemone_txid6103.fasta	14852.5	1	4	4	6	0.00021	0.313	ADFITLDGGEIYQAGK	K	C	0.997	88.1	25	19.1	81.2	0	2	0	0	2	1697.84			1577050	93	108	Empty	true
Claudia_20151103_NCBI_Sea_Anemone_20151214_Tentacles_Mucus (Use this for paper)	tentacle	01-Tentacle #1	File Name: VL_20151214_ALM_01.raw (F004606)	membrane-bound transferrin-like protein p97-like protein, partial [Anthopleura elegantissima]	gi|86559770	NCBI_Sea_Anemone_txid6103.fasta	14852.5	1	4	4	6	0.00021	0.313	IAGVDITPDCVSGPK	K	K	0.997	41.1	25	0	41.1	0	2	0	0	2	1528.77			1856210	66	80	Empty	true
Claudia_20151103_NCBI_Sea_Anemone_20151214_Tentacles_Mucus (Use this for paper)	tentacle	01-Tentacle #1	File Name: VL_20151214_ALM_01.raw (F004606)	membrane-bound transferrin-like protein p97-like protein, partial [Anthopleura elegantissima]	gi|86559770	NCBI_Sea_Anemone_txid6103.fasta	14852.5	1	4	4	6	0.00021	0.313	WCTVNADEEK	R	K	0.959	30	25	0	23.7	0	1	0	0	2	1251.53			326793	42	51	Empty	true
Claudia_20151103_NCBI_Sea_Anemone_20151214_Tentacles_Mucus (Use this for paper)	tentacle	01-Tentacle #1	File Name: VL_20151214_ALM_01.raw (F004606)	membrane-bound transferrin-like protein p97-like protein, partial [Anthopleura elegantissima]	gi|86559770	NCBI_Sea_Anemone_txid6103.fasta	14852.5	1	4	4	6	0.00021	0.313	WCTVNADEEKK	R	C	0.997	33.5	25	13.3	33.5	0	0	1	0	2	1379.63			441655	42	52	Empty	true
Claudia_20151103_NCBI_Sea_Anemone_20151214_Tentacles_Mucus (Use this for paper)	tentacle	01-Tentacle #1	File Name: VL_20151214_ALM_01.raw (F004606)	predicted protein [Nematostella vectensis]	gi|156220724,gi|156385466	NCBI_Sea_Anemone_txid6103.fasta	69645.6	0.993	1	1	2	7e-05	0.0193	YIAAAFPSACGK	K	T	0.997	38.2	25	18.3	34.1	0	2	0	0	2	1255.61			2084450	275	286	Empty	true
Claudia_20151103_NCBI_Sea_Anemone_20151214_Tentacles_Mucus (Use this for paper)	tentacle	01-Tentacle #1	File Name: VL_20151214_ALM_01.raw (F004606)	predicted protein [Nematostella vectensis]	gi|156215254,gi|156370042	NCBI_Sea_Anemone_txid6103.fasta	89173.6	0.993	1	1	2	7e-05	0.0211	SAAPCVLFFDELDSIAK	R	S	0.997	58.3	25	0	57.6	0	2	0	0	2	1882.93			156386	563	579	Empty	true
Claudia_20151103_NCBI_Sea_Anemone_20151214_Tentacles_Mucus (Use this for paper)	tentacle	01-Tentacle #1	File Name: VL_20151214_ALM_01.raw (F004606)	predicted protein [Nematostella vectensis]	gi|156220943,gi|156386333	NCBI_Sea_Anemone_txid6103.fasta	35206.2	1	3	3	5	0.000175	0.0743	GGVVNQEDLYEALK	R	N	0.997	42.4	25	0	36.2	0	2	0	0	2	1534.77			1493320	241	254	Empty	true
Claudia_20151103_NCBI_Sea_Anemone_20151214_Tentacles_Mucus (Use this for paper)	tentacle	01-Tentacle #1	File Name: VL_20151214_ALM_01.raw (F004606)	predicted protein [Nematostella vectensis]	gi|156220943,gi|156386333	NCBI_Sea_Anemone_txid6103.fasta	35206.2	1	3	3	5	0.000175	0.0743	IVEAAAEAK	R	N	0.997	41.9	25	16	8.8	0	2	0	0	2	901.499			162281	121	129	Empty	true
Claudia_20151103_NCBI_Sea_Anemone_20151214_Tentacles_Mucus (Use this for paper)	tentacle	01-Tentacle #1	File Name: VL_20151214_ALM_01.raw (F004606)	predicted protein [Nematostella vectensis]	gi|156220943,gi|156386333	NCBI_Sea_Anemone_txid6103.fasta	35206.2	1	3	3	5	0.000175	0.0743	RIVEAAAEAK	R	N	0.997	43.5	25	22.7	33.8	0	1	0	0	2	1057.6			68473.8	120	129	Empty	true
Claudia_20151103_NCBI_Sea_Anemone_20151214_Tentacles_Mucus (Use this for paper)	tentacle	01-Tentacle #1	File Name: VL_20151214_ALM_01.raw (F004606)	elongation factor-1alpha, partial [Anemonia erythraea]	gi|1389610	NCBI_Sea_Anemone_txid6103.fasta	44969.7	1	10	12	23	0.000805	0.251	GFVAGDSK	R	N	0.98	26.7	25	17.4	21.6	0	1	0	0	2	780.389			35891.5	300	307	Empty	true
Claudia_20151103_NCBI_Sea_Anemone_20151214_Tentacles_Mucus (Use this for paper)	tentacle	01-Tentacle #1	File Name: VL_20151214_ALM_01.raw (F004606)	elongation factor-1alpha, partial [Anemonia erythraea]	gi|1389610	NCBI_Sea_Anemone_txid6103.fasta	44969.7	1	10	12	23	0.000805	0.251	IGGIGTVPVGR	K	V	0.997	57.3	25	0	53.5	0	2	0	0	2	1025.61			3871100	233	243	Empty	true	gi|38453896,gi|156361003,gi|156212138
Claudia_20151103_NCBI_Sea_Anemone_20151214_Tentacles_Mucus (Use this for paper)	tentacle	01-Tentacle #1	File Name: VL_20151214_ALM_01.raw (F004606)	elongation factor-1alpha, partial [Anemonia erythraea]	gi|1389610	NCBI_Sea_Anemone_txid6103.fasta	44969.7	1	10	12	23	0.000805	0.251	LPLQDVYK	R	I	0.997	52.7	25	17.4	45.3	0	2	0	0	2	975.551			7736420	225	232	Empty	true	gi|38453896,gi|156361003,gi|156212138
Claudia_20151103_NCBI_Sea_Anemone_20151214_Tentacles_Mucus (Use this for paper)	tentacle	01-Tentacle #1	File Name: VL_20151214_ALM_01.raw (F004606)	elongation factor-1alpha, partial [Anemonia erythraea]	gi|1389610	NCBI_Sea_Anemone_txid6103.fasta	44969.7	1	10	12	23	0.000805	0.251	MPWWNGFELFNK	K	S	0.997	66.3	25	0	64.1	0	5	0	0	2	1584.73			3075370	184	195	Empty	true
Claudia_20151103_NCBI_Sea_Anemone_20151214_Tentacles_Mucus (Use this for paper)	tentacle	01-Tentacle #1	File Name: VL_20151214_ALM_01.raw (F004606)	elongation factor-1alpha, partial [Anemonia erythraea]	gi|1389610	NCBI_Sea_Anemone_txid6103.fasta	44969.7	1	10	12	23	0.000805	0.251	RGFVAGDSK	K	N	0.954	22.9	25	24.4	0	0	1	0	0	2	936.49			63995.3	299	307	Empty	true
Claudia_20151103_NCBI_Sea_Anemone_20151214_Tentacles_Mucus (Use this for paper)	tentacle	01-Tentacle #1	File Name: VL_20151214_ALM_01.raw (F004606)	elongation factor-1alpha, partial [Anemonia erythraea]	gi|1389610	NCBI_Sea_Anemone_txid6103.fasta	44969.7	1	10	12	23	0.000805	0.251	SGDAALVTLQPSK	K	D	0.997	79.9	25	14.5	71.3	0	2	0	0	2	1286.7			1290710	373	385	Empty	true
Claudia_20151103_NCBI_Sea_Anemone_20151214_Tentacles_Mucus (Use this for paper)	tentacle	01-Tentacle #1	File Name: VL_20151214_ALM_01.raw (F004606)	elongation factor-1alpha, partial [Anemonia erythraea]	gi|1389610	NCBI_Sea_Anemone_txid6103.fasta	44969.7	1	10	12	23	0.000805	0.251	SGDAALVTLQPSKDMCVEK	K	Y	0.997	42.5	25	0	42.5	0	0	2	0	2	2064.99			1704370	373	391	Empty	true
Claudia_20151103_NCBI_Sea_Anemone_20151214_Tentacles_Mucus (Use this for paper)	tentacle	01-Tentacle #1	File Name: VL_20151214_ALM_01.raw (F004606)	elongation factor-1alpha, partial [Anemonia erythraea]	gi|1389610	NCBI_Sea_Anemone_txid6103.fasta	44969.7	1	10	12	23	0.000805	0.251	VETGILKPGMLVTFAPVNLTTEVK	R	S	0.997	29.8	25	0	29.8	0	0	4	0	2	2557.43			1151130	244	267	Empty	true
Claudia_20151103_NCBI_Sea_Anemone_20151214_Tentacles_Mucus (Use this for paper)	tentacle	01-Tentacle #1	File Name: VL_20151214_ALM_01.raw (F004606)	elongation factor-1alpha, partial [Anemonia erythraea]	gi|1389610	NCBI_Sea_Anemone_txid6103.fasta	44969.7	1	10	12	23	0.000805	0.251	VTEEFPK	K	A	0.988	29.8	25	27.4	11.9	0	2	0	0	2	849.435			4788490	363	369	Empty	true
Claudia_20151103_NCBI_Sea_Anemone_20151214_Tentacles_Mucus (Use this for paper)	tentacle	01-Tentacle #1	File Name: VL_20151214_ALM_01.raw (F004606)	elongation factor-1alpha, partial [Anemonia erythraea]	gi|1389610	NCBI_Sea_Anemone_txid6103.fasta	44969.7	1	10	12	23	0.000805	0.251	YYVTVIDAPGHR	K	D	0.997	57	25	13	57	0	2	0	0	2	1390.71			5918530	61	72	Empty	true	gi|38453896,gi|156361003,gi|156212138
Claudia_20151103_NCBI_Sea_Anemone_20151214_Tentacles_Mucus (Use this for paper)	tentacle	01-Tentacle #1	File Name: VL_20151214_ALM_01.raw (F004606)	predicted protein [Nematostella vectensis]	gi|156222042,gi|156389348	NCBI_Sea_Anemone_txid6103.fasta	49577.8	1	3	4	8	0.00028	0.502	ALTVPELTQQMFDAK	R	N	0.997	51.2	25.8	0	51.2	0	4	0	0	2	1707.86			2033660	279	293	Empty	false	gi|156219058,gi|32967426,gi|156380907,gi|86559792
Claudia_20151103_NCBI_Sea_Anemone_20151214_Tentacles_Mucus (Use this for paper)	tentacle	01-Tentacle #1	File Name: VL_20151214_ALM_01.raw (F004606)	predicted protein [Nematostella vectensis]	gi|156222042,gi|156389348	NCBI_Sea_Anemone_txid6103.fasta	49577.8	1	3	4	8	0.00028	0.502	AVLVDLEPGTMDSVR	R	S	0.997	35.3	25	0	18.9	0	2	0	0	2	1617.82			1872630	59	73	Empty	true
Claudia_20151103_NCBI_Sea_Anemone_20151214_Tentacles_Mucus (Use this for paper)	tentacle	01-Tentacle #1	File Name: VL_20151214_ALM_01.raw (F004606)	predicted protein [Nematostella vectensis]	gi|156222042,gi|156389348	NCBI_Sea_Anemone_txid6103.fasta	49577.8	1	3	4	8	0.00028	0.502	EIVHLQAGQCGNQIGAK	R	F	0.997	80.6	25	13.3	76.3	0	2	2	0	2	1822.92			4090310	3	19	Empty	true
Claudia_20151103_NCBI_Sea_Anemone_20151214_Tentacles_Mucus (Use this for paper)	tentacle	01-Tentacle #1	File Name: VL_20151214_ALM_01.raw (F004606)	predicted protein [Nematostella vectensis]	gi|156222042,gi|156389348	NCBI_Sea_Anemone_txid6103.fasta	49577.8	1	3	4	8	0.00028	0.502	FPGQLNADLR	R	K	0.976	26.8	25	18	18.5	0	1	0	0	2	1130.6			963460	238	247	Empty	false	gi|156219058,gi|32967426,gi|156380907,gi|86559792
Claudia_20151103_NCBI_Sea_Anemone_20151214_Tentacles_Mucus (Use this for paper)	tentacle	01-Tentacle #1	File Name: VL_20151214_ALM_01.raw (F004606)	predicted protein [Nematostella vectensis]	gi|156222042,gi|156389348	NCBI_Sea_Anemone_txid6103.fasta	49577.8	1	3	4	8	0.00028	0.502	GHYTEGAELVDSVLDVVR	K	K	0.997	109	25	13.6	106	0	1	2	0	2	1958.98			671446	100	117	Empty	false	gi|156219058,gi|32967426,gi|156380907
Claudia_20151103_NCBI_Sea_Anemone_20151214_Tentacles_Mucus (Use this for paper)	tentacle	01-Tentacle #1	File Name: VL_20151214_ALM_01.raw (F004606)	predicted protein [Nematostella vectensis]	gi|156222042,gi|156389348	NCBI_Sea_Anemone_txid6103.fasta	49577.8	1	3	4	8	0.00028	0.502	GHYTEGAELVDSVLDVVRK	K	E	0.997	50.8	25	0	50.8	0	0	2	0	2	2087.08			321887	100	118	Empty	false	gi|156219058,gi|32967426,gi|156380907
Claudia_20151103_NCBI_Sea_Anemone_20151214_Tentacles_Mucus (Use this for paper)	tentacle	01-Tentacle #1	File Name: VL_20151214_ALM_01.raw (F004606)	predicted protein [Nematostella vectensis]	gi|156222042,gi|156389348	NCBI_Sea_Anemone_txid6103.fasta	49577.8	1	3	4	8	0.00028	0.502	IMNTFSVVPSPK	R	V	0.997	56.4	25.1	17.5	49.3	0	1	0	0	2	1335.7			1212920	159	170	Empty	false	gi|156219058,gi|32967426,gi|156380907
Claudia_20151103_NCBI_Sea_Anemone_20151214_Tentacles_Mucus (Use this for paper)	tentacle	01-Tentacle #1	File Name: VL_20151214_ALM_01.raw (F004606)	predicted protein [Nematostella vectensis]	gi|156222042,gi|156389348	NCBI_Sea_Anemone_txid6103.fasta	49577.8	1	3	4	8	0.00028	0.502	INVYYNEATGGK	R	Y	0.997	55.9	25	18.3	38.6	0	2	0	0	2	1328.65			3822590	43	54	Empty	false	gi|156219058,gi|32967426,gi|156380907
Claudia_20151103_NCBI_Sea_Anemone_20151214_Tentacles_Mucus (Use this for paper)	tentacle	01-Tentacle #1	File Name: VL_20151214_ALM_01.raw (F004606)	predicted protein [Nematostella vectensis]	gi|156222042,gi|156389348	NCBI_Sea_Anemone_txid6103.fasta	49577.8	1	3	4	8	0.00028	0.502	ISEQFTAMFR	R	R	0.997	69.5	25	15	69.5	0	2	0	0	2	1245.59			1556480	377	386	Empty	false	gi|156219058,gi|32967426,gi|156380907,gi|86559792
Claudia_20151103_NCBI_Sea_Anemone_20151214_Tentacles_Mucus (Use this for paper)	tentacle	01-Tentacle #1	File Name: VL_20151214_ALM_01.raw (F004606)	predicted protein [Nematostella vectensis]	gi|156222042,gi|156389348	NCBI_Sea_Anemone_txid6103.fasta	49577.8	1	3	4	8	0.00028	0.502	LAVNMVPFPR	K	L	0.997	48.4	25	13.3	41.8	0	2	0	0	2	1159.63			2898890	249	258	Empty	false	gi|156219058,gi|32967426,gi|156380907,gi|86559792
Claudia_20151103_NCBI_Sea_Anemone_20151214_Tentacles_Mucus (Use this for paper)	tentacle	01-Tentacle #1	File Name: VL_20151214_ALM_01.raw (F004606)	predicted protein [Nematostella vectensis]	gi|156222042,gi|156389348	NCBI_Sea_Anemone_txid6103.fasta	49577.8	1	3	4	8	0.00028	0.502	LTTPTYGDLNHLVSATMSGVTTCLR	K	F	0.997	63.5	25	0	63.5	0	0	5	0	2	2724.33			1676660	213	237	Empty	false	gi|156219058,gi|32967426,gi|156380907,gi|86559792
Claudia_20151103_NCBI_Sea_Anemone_20151214_Tentacles_Mucus (Use this for paper)	tentacle	01-Tentacle #1	File Name: VL_20151214_ALM_01.raw (F004606)	predicted protein [Nematostella vectensis]	gi|156222042,gi|156389348	NCBI_Sea_Anemone_txid6103.fasta	49577.8	1	3	4	8	0.00028	0.502	MREIVHLQAGQCGNQIGAK	-	F	0.997	48.2	25	13.1	48.2	0	0	2	0	2	2126.06			2204980	1	19	Empty	true
Claudia_20151103_NCBI_Sea_Anemone_20151214_Tentacles_Mucus (Use this for paper)	tentacle	01-Tentacle #1	File Name: VL_20151214_ALM_01.raw (F004606)	predicted protein [Nematostella vectensis]	gi|156222042,gi|156389348	NCBI_Sea_Anemone_txid6103.fasta	49577.8	1	3	4	8	0.00028	0.502	MSATFIGNSTAIQELFK	K	R	0.997	111	25	13.1	99.9	0	2	0	0	2	1873.94			510917	359	375	Empty	false	gi|156219058,gi|32967426,gi|156380907
Claudia_20151103_NCBI_Sea_Anemone_20151214_Tentacles_Mucus (Use this for paper)	tentacle	01-Tentacle #1	File Name: VL_20151214_ALM_01.raw (F004606)	predicted protein [Nematostella vectensis]	gi|156222042,gi|156389348	NCBI_Sea_Anemone_txid6103.fasta	49577.8	1	3	4	8	0.00028	0.502	NSSYFVEWIPNNVK	K	T	0.997	51.7	25	0	51.7	0	2	0	0	2	1696.83			914179	333	346	Empty	false	gi|156219058,gi|32967426,gi|156380907,gi|86559792
Claudia_20151103_NCBI_Sea_Anemone_20151214_Tentacles_Mucus (Use this for paper)	tentacle	01-Tentacle #1	File Name: VL_20151214_ALM_01.raw (F004606)	predicted protein [Nematostella vectensis]	gi|156222042,gi|156389348	NCBI_Sea_Anemone_txid6103.fasta	49577.8	1	3	4	8	0.00028	0.502	SGPFGQIFRPDNFVFGQSGAGNNWAK	R	G	0.997	73.9	25	0	73.9	0	0	4	0	2	2798.34			8184420	74	99	Empty	false	gi|156219058,gi|32967426,gi|156380907
Claudia_20151103_NCBI_Sea_Anemone_20151214_Tentacles_Mucus (Use this for paper)	tentacle	01-Tentacle #1	File Name: VL_20151214_ALM_01.raw (F004606)	predicted protein [Nematostella vectensis]	gi|156222042,gi|156389348	NCBI_Sea_Anemone_txid6103.fasta	49577.8	1	3	4	8	0.00028	0.502	TAVCDIPPR	K	G	0.997	48.7	25	13.6	39.9	0	2	0	0	2	1028.52			855990	347	355	Empty	false	gi|156219058,gi|32967426,gi|156380907,gi|86559792
Claudia_20151103_NCBI_Sea_Anemone_20151214_Tentacles_Mucus (Use this for paper)	tentacle	01-Tentacle #1	File Name: VL_20151214_ALM_01.raw (F004606)	predicted protein [Nematostella vectensis]	gi|156222042,gi|156389348	NCBI_Sea_Anemone_txid6103.fasta	49577.8	1	3	4	8	0.00028	0.502	YLTVAAMFR	R	G	0.962	25.1	25	13.8	21.8	0	2	0	0	2	1087.56			2489110	306	314	Empty	false	gi|156219058,gi|32967426,gi|156380907,gi|86559792
Claudia_20151103_NCBI_Sea_Anemone_20151214_Tentacles_Mucus (Use this for paper)	tentacle	01-Tentacle #1	File Name: VL_20151214_ALM_01.raw (F004606)	predicted protein [Nematostella vectensis]	gi|156226447,gi|156401481	NCBI_Sea_Anemone_txid6103.fasta	47941.9	1	2	3	6	0.00021	0.0438	ATDIMLAGK	R	V	0.997	62.3	25.6	22.7	43.2	0	2	0	0	2	935.487			1634540	209	217	Empty	true
Claudia_20151103_NCBI_Sea_Anemone_20151214_Tentacles_Mucus (Use this for paper)	tentacle	01-Tentacle #1	File Name: VL_20151214_ALM_01.raw (F004606)	predicted protein [Nematostella vectensis]	gi|156226447,gi|156401481	NCBI_Sea_Anemone_txid6103.fasta	47941.9	1	2	3	6	0.00021	0.0438	SKFDNLYGIR	K	E	0.997	42.2	25	13.4	37	0	2	2	0	2	1212.64			2532230	190	199	Empty	true
Claudia_20151103_NCBI_Sea_Anemone_20151214_Tentacles_Mucus (Use this for paper)	tentacle	01-Tentacle #1	File Name: VL_20151214_ALM_01.raw (F004606)	predicted protein [Nematostella vectensis]	gi|156224782,gi|156396976	NCBI_Sea_Anemone_txid6103.fasta	92514.5	1	3	3	7	0.000245	0.0529	FSVSPVVR	K	V	0.983	26.8	25	13.1	23.5	0	2	0	0	2	890.509			2643440	471	478	Empty	true
Claudia_20151103_NCBI_Sea_Anemone_20151214_Tentacles_Mucus (Use this for paper)	tentacle	01-Tentacle #1	File Name: VL_20151214_ALM_01.raw (F004606)	predicted protein [Nematostella vectensis]	gi|156224782,gi|156396976	NCBI_Sea_Anemone_txid6103.fasta	92514.5	1	3	3	7	0.000245	0.0529	GFLINLIDSPGHVDFSSEVTAALR	R	V	0.985	24.1	25	0	24.1	0	0	3	0	2	2558.33			48272.3	87	110	Empty	true
Claudia_20151103_NCBI_Sea_Anemone_20151214_Tentacles_Mucus (Use this for paper)	tentacle	01-Tentacle #1	File Name: VL_20151214_ALM_01.raw (F004606)	predicted protein [Nematostella vectensis]	gi|156224782,gi|156396976	NCBI_Sea_Anemone_txid6103.fasta	92514.5	1	3	3	7	0.000245	0.0529	NMSVIAHVDHGK	R	S	0.997	58	25	0	42.7	0	2	0	0	2	1323.65			139422	9	20	Empty	true
Claudia_20151103_NCBI_Sea_Anemone_20151214_Tentacles_Mucus (Use this for paper)	tentacle	01-Tentacle #1	File Name: VL_20151214_ALM_01.raw (F004606)	predicted protein [Nematostella vectensis]	gi|156216341,gi|156373042	NCBI_Sea_Anemone_txid6103.fasta	71979	0.993	1	2	3	0.000105	0.0794	IINEPTAAAIAYGLDK	R	K	0.997	92.9	25	13.2	87.4	0	2	0	0	2	1659.9			1695800	172	187	Empty	false	gi|156351241,gi|156208960
Claudia_20151103_NCBI_Sea_Anemone_20151214_Tentacles_Mucus (Use this for paper)	tentacle	01-Tentacle #1	File Name: VL_20151214_ALM_01.raw (F004606)	predicted protein [Nematostella vectensis]	gi|156216341,gi|156373042	NCBI_Sea_Anemone_txid6103.fasta	71979	0.993	1	2	3	0.000105	0.0794	IINEPTAAAIAYGLDKK	R	V	0.997	28.7	25	13.2	22.9	0	0	1	0	2	1787.99			1317830	172	188	Empty	false	gi|156351241,gi|156208960
Claudia_20151103_NCBI_Sea_Anemone_20151214_Tentacles_Mucus (Use this for paper)	tentacle	01-Tentacle #1	File Name: VL_20151214_ALM_01.raw (F004606)	predicted protein [Nematostella vectensis]	gi|156216341,gi|156373042	NCBI_Sea_Anemone_txid6103.fasta	71979	0.993	1	2	3	0.000105	0.0794	LSKEDIER	R	M	0.997	54.5	25	32.4	16.1	0	1	0	0	2	989.526			240116	512	519	Empty	false	gi|156351241,gi|156208960
Claudia_20151103_NCBI_Sea_Anemone_20151214_Tentacles_Mucus (Use this for paper)	tentacle	01-Tentacle #1	File Name: VL_20151214_ALM_01.raw (F004606)	predicted protein [Nematostella vectensis]	gi|156216341,gi|156373042	NCBI_Sea_Anemone_txid6103.fasta	71979	0.993	1	2	3	0.000105	0.0794	STAGDTHLGGEDFDNK	K	M	0.997	81.5	25	0	81.5	0	2	1	0	2	1663.72			1041860	221	236	Empty	true
Claudia_20151103_NCBI_Sea_Anemone_20151214_Tentacles_Mucus (Use this for paper)	tentacle	01-Tentacle #1	File Name: VL_20151214_ALM_01.raw (F004606)	predicted protein [Nematostella vectensis]	gi|156216341,gi|156373042	NCBI_Sea_Anemone_txid6103.fasta	71979	0.993	1	2	3	0.000105	0.0794	VEIIANDQGNR	K	T	0.997	52.8	25	13.3	52.8	0	2	0	0	2	1228.63			1520100	26	36	Empty	false	gi|156212228,gi|156351241,gi|156208960,gi|156361178
Claudia_20151103_NCBI_Sea_Anemone_20151214_Tentacles_Mucus (Use this for paper)	tentacle	01-Tentacle #1	File Name: VL_20151214_ALM_01.raw (F004606)	oncoprotein-induced transcript 3-like protein, partial [Anthopleura elegantissima]	gi|86559745	NCBI_Sea_Anemone_txid6103.fasta	17539.2	1	4	4	13	0.000455	0.199	EVYLHCR	K	V	0.997	38.9	25	16.5	30.7	0	2	0	0	2	976.467			6958960	48	54	Empty	true
Claudia_20151103_NCBI_Sea_Anemone_20151214_Tentacles_Mucus (Use this for paper)	tentacle	01-Tentacle #1	File Name: VL_20151214_ALM_01.raw (F004606)	oncoprotein-induced transcript 3-like protein, partial [Anthopleura elegantissima]	gi|86559745	NCBI_Sea_Anemone_txid6103.fasta	17539.2	1	4	4	13	0.000455	0.199	FLPDFKEVYLHCR	R	V	0.995	17.2	25	16.8	13	0	0	0	1	2	1723.86			924881	42	54	Empty	true
Claudia_20151103_NCBI_Sea_Anemone_20151214_Tentacles_Mucus (Use this for paper)	tentacle	01-Tentacle #1	File Name: VL_20151214_ALM_01.raw (F004606)	oncoprotein-induced transcript 3-like protein, partial [Anthopleura elegantissima]	gi|86559745	NCBI_Sea_Anemone_txid6103.fasta	17539.2	1	4	4	13	0.000455	0.199	FSLAAFR	R	F	0.997	36.6	25	14.6	31.9	0	2	0	0	2	811.446			43206900	35	41	Empty	true
Claudia_20151103_NCBI_Sea_Anemone_20151214_Tentacles_Mucus (Use this for paper)	tentacle	01-Tentacle #1	File Name: VL_20151214_ALM_01.raw (F004606)	oncoprotein-induced transcript 3-like protein, partial [Anthopleura elegantissima]	gi|86559745	NCBI_Sea_Anemone_txid6103.fasta	17539.2	1	4	4	13	0.000455	0.199	VVACPGGQSDSR	R	C	0.997	77.6	25	13.1	69.1	0	8	0	0	2	1232.57			2694610	55	66	Empty	true
Claudia_20151103_NCBI_Sea_Anemone_20151214_Tentacles_Mucus (Use this for paper)	tentacle	01-Tentacle #1	File Name: VL_20151214_ALM_01.raw (F004606)	predicted protein [Nematostella vectensis]	gi|156218570,gi|156379567	NCBI_Sea_Anemone_txid6103.fasta	21706.6	1	4	4	6	0.00021	0.266	EVFETATR	R	A	0.99	28.7	25	14	21.5	0	2	0	0	2	952.473			848366	169	176	Empty	true
Claudia_20151103_NCBI_Sea_Anemone_20151214_Tentacles_Mucus (Use this for paper)	tentacle	01-Tentacle #1	File Name: VL_20151214_ALM_01.raw (F004606)	predicted protein [Nematostella vectensis]	gi|156218570,gi|156379567	NCBI_Sea_Anemone_txid6103.fasta	21706.6	1	4	4	6	0.00021	0.266	HFCPNVPIILVGNKK	K	D	0.997	32.2	25	0	32.2	0	0	1	0	2	1735.97			787554	105	119	Empty	true
Claudia_20151103_NCBI_Sea_Anemone_20151214_Tentacles_Mucus (Use this for paper)	tentacle	01-Tentacle #1	File Name: VL_20151214_ALM_01.raw (F004606)	predicted protein [Nematostella vectensis]	gi|156218570,gi|156379567	NCBI_Sea_Anemone_txid6103.fasta	21706.6	1	4	4	6	0.00021	0.266	LVIVGDGACGK	K	T	0.997	41.2	25	14.7	41.2	0	1	0	0	2	1088.58			798825	8	18	Empty	true
Claudia_20151103_NCBI_Sea_Anemone_20151214_Tentacles_Mucus (Use this for paper)	tentacle	01-Tentacle #1	File Name: VL_20151214_ALM_01.raw (F004606)	predicted protein [Nematostella vectensis]	gi|156218570,gi|156379567	NCBI_Sea_Anemone_txid6103.fasta	21706.6	1	4	4	6	0.00021	0.266	QVELALWDTAGQEDYDR	K	L	0.997	86.6	25	0	86.6	0	2	0	0	2	2008.92			584598	52	68	Empty	true
Claudia_20151103_NCBI_Sea_Anemone_20151214_Tentacles_Mucus (Use this for paper)	tentacle	01-Tentacle #1	File Name: VL_20151214_ALM_01.raw (F004606)	predicted protein [Nematostella vectensis]	gi|156225898,gi|156399973	NCBI_Sea_Anemone_txid6103.fasta	21022.3	1	2	2	2	7e-05	0.133	AGQGVIGLQMGSNK	R	G	0.997	61	25	13.6	61	0	1	0	0	2	1375.7			239243	160	173	Empty	true
Claudia_20151103_NCBI_Sea_Anemone_20151214_Tentacles_Mucus (Use this for paper)	tentacle	01-Tentacle #1	File Name: VL_20151214_ALM_01.raw (F004606)	predicted protein [Nematostella vectensis]	gi|156225898,gi|156399973	NCBI_Sea_Anemone_txid6103.fasta	21022.3	1	2	2	2	7e-05	0.133	TDMFQTVDLYEK	K	Q	0.997	45	25	0	34.8	0	1	0	0	2	1505.68			1517470	103	114	Empty	true
Claudia_20151103_NCBI_Sea_Anemone_20151214_Tentacles_Mucus (Use this for paper)	tentacle	01-Tentacle #1	File Name: VL_20151214_ALM_01.raw (F004606)	predicted protein [Nematostella vectensis]	gi|156224519,gi|156396452	NCBI_Sea_Anemone_txid6103.fasta	97791.1	0.993	1	1	2	7e-05	0.0153	VFITDNFEEMMPK	R	Y	0.997	70.8	25	0	65.2	0	2	0	0	2	1632.73			781190	432	444	Empty	true
Claudia_20151103_NCBI_Sea_Anemone_20151214_Tentacles_Mucus (Use this for paper)	tentacle	01-Tentacle #1	File Name: VL_20151214_ALM_01.raw (F004606)	predicted protein [Nematostella vectensis]	gi|156227824,gi|156405338	NCBI_Sea_Anemone_txid6103.fasta	83338.7	1	4	4	5	0.000175	0.0757	ADLVNNLGTIAK	K	S	0.997	52.2	25	13.1	52.2	0	1	0	0	2	1228.69			960299	100	111	Empty	true
Claudia_20151103_NCBI_Sea_Anemone_20151214_Tentacles_Mucus (Use this for paper)	tentacle	01-Tentacle #1	File Name: VL_20151214_ALM_01.raw (F004606)	predicted protein [Nematostella vectensis]	gi|156227824,gi|156405338	NCBI_Sea_Anemone_txid6103.fasta	83338.7	1	4	4	5	0.000175	0.0757	GVVDSEDLPLNISR	K	E	0.997	74.8	25	0	0	0	1	0	0	2	1513.79			399839	381	394	Empty	true
Claudia_20151103_NCBI_Sea_Anemone_20151214_Tentacles_Mucus (Use this for paper)	tentacle	01-Tentacle #1	File Name: VL_20151214_ALM_01.raw (F004606)	predicted protein [Nematostella vectensis]	gi|156227824,gi|156405338	NCBI_Sea_Anemone_txid6103.fasta	83338.7	1	4	4	5	0.000175	0.0757	LGIHEDSVNR	K	A	0.997	42	25	15.3	28.6	0	0	2	0	2	1139.58			2201020	441	450	Empty	true
Claudia_20151103_NCBI_Sea_Anemone_20151214_Tentacles_Mucus (Use this for paper)	tentacle	01-Tentacle #1	File Name: VL_20151214_ALM_01.raw (F004606)	predicted protein [Nematostella vectensis]	gi|156227824,gi|156405338	NCBI_Sea_Anemone_txid6103.fasta	83338.7	1	4	4	5	0.000175	0.0757	VFIMDNCEDLIPEYLGFIK	R	G	0.988	21.3	25	13	21.3	0	0	1	0	2	2332.12			184838	362	380	Empty	true
Claudia_20151103_NCBI_Sea_Anemone_20151214_Tentacles_Mucus (Use this for paper)	tentacle	01-Tentacle #1	File Name: VL_20151214_ALM_01.raw (F004606)	predicted protein [Nematostella vectensis]	gi|156223816,gi|156394193	NCBI_Sea_Anemone_txid6103.fasta	37476	1	2	2	4	0.00014	0.0762	EIFLSQPILLELEAPLK	R	I	0.997	94.4	25	0	94.4	0	2	0	0	2	1953.13			119430	44	60	Empty	true
Claudia_20151103_NCBI_Sea_Anemone_20151214_Tentacles_Mucus (Use this for paper)	tentacle	01-Tentacle #1	File Name: VL_20151214_ALM_01.raw (F004606)	predicted protein [Nematostella vectensis]	gi|156223816,gi|156394193	NCBI_Sea_Anemone_txid6103.fasta	37476	1	2	2	4	0.00014	0.0762	HDLDLICR	K	A	0.993	31.1	25	13.3	31.1	0	2	0	0	2	1041.51			892018	239	246	Empty	true
Claudia_20151103_NCBI_Sea_Anemone_20151214_Tentacles_Mucus (Use this for paper)	tentacle	01-Tentacle #1	File Name: VL_20151214_ALM_01.raw (F004606)	predicted protein [Nematostella vectensis]	gi|156216742,gi|156374279	NCBI_Sea_Anemone_txid6103.fasta	38816.7	1	4	4	7	0.000245	0.106	ALQASALK	R	A	0.989	28.5	25	28.9	14.9	0	1	0	0	2	801.483			384992	303	310	Empty	true
Claudia_20151103_NCBI_Sea_Anemone_20151214_Tentacles_Mucus (Use this for paper)	tentacle	01-Tentacle #1	File Name: VL_20151214_ALM_01.raw (F004606)	predicted protein [Nematostella vectensis]	gi|156216742,gi|156374279	NCBI_Sea_Anemone_txid6103.fasta	38816.7	1	4	4	7	0.000245	0.106	DQGIIPGIK	R	V	0.991	32.2	25	16	24.3	0	2	0	0	2	940.547			1354250	97	105	Empty	true	gi|256010138
Claudia_20151103_NCBI_Sea_Anemone_20151214_Tentacles_Mucus (Use this for paper)	tentacle	01-Tentacle #1	File Name: VL_20151214_ALM_01.raw (F004606)	predicted protein [Nematostella vectensis]	gi|156216742,gi|156374279	NCBI_Sea_Anemone_txid6103.fasta	38816.7	1	4	4	7	0.000245	0.106	GILAADESTGTMGK	K	R	0.997	72.2	25	0	72.2	0	2	0	0	2	1366.65			759508	26	39	Empty	true
Claudia_20151103_NCBI_Sea_Anemone_20151214_Tentacles_Mucus (Use this for paper)	tentacle	01-Tentacle #1	File Name: VL_20151214_ALM_01.raw (F004606)	predicted protein [Nematostella vectensis]	gi|156216742,gi|156374279	NCBI_Sea_Anemone_txid6103.fasta	38816.7	1	4	4	7	0.000245	0.106	LTFSFGR	K	A	0.996	32.5	25	17.3	14.7	0	2	0	0	2	827.441			2362850	296	302	Empty	true
Claudia_20151103_NCBI_Sea_Anemone_20151214_Tentacles_Mucus (Use this for paper)	tentacle	01-Tentacle #1	File Name: VL_20151214_ALM_01.raw (F004606)	calmodulin [Metridium senile]	gi|14588595,gi|14588599,gi|156225703,gi|156399584,gi|49066052	NCBI_Sea_Anemone_txid6103.fasta	16838.1	1	6	7	11	0.000385	0.732	DTDSEEEIREAFR	K	V	0.993	23.5	25	0	23.5	0	0	2	0	2	1596.71			1277060	79	91	Empty	true
Claudia_20151103_NCBI_Sea_Anemone_20151214_Tentacles_Mucus (Use this for paper)	tentacle	01-Tentacle #1	File Name: VL_20151214_ALM_01.raw (F004606)	calmodulin [Metridium senile]	gi|14588595,gi|14588599,gi|156225703,gi|156399584,gi|49066052	NCBI_Sea_Anemone_txid6103.fasta	16838.1	1	6	7	11	0.000385	0.732	EADIDGDGQVNYEEFVK	R	M	0.997	104	25	0	104	0	2	0	0	2	1927.86			757832	128	144	Empty	true
Claudia_20151103_NCBI_Sea_Anemone_20151214_Tentacles_Mucus (Use this for paper)	tentacle	01-Tentacle #1	File Name: VL_20151214_ALM_01.raw (F004606)	calmodulin [Metridium senile]	gi|14588595,gi|14588599,gi|156225703,gi|156399584,gi|49066052	NCBI_Sea_Anemone_txid6103.fasta	16838.1	1	6	7	11	0.000385	0.732	EAFSLFDKDGDGTITTK	K	E	0.997	65.6	25	13.2	62.6	0	2	2	0	2	1844.89			3691930	15	31	Empty	true
Claudia_20151103_NCBI_Sea_Anemone_20151214_Tentacles_Mucus (Use this for paper)	tentacle	01-Tentacle #1	File Name: VL_20151214_ALM_01.raw (F004606)	calmodulin [Metridium senile]	gi|14588595,gi|14588599,gi|156225703,gi|156399584,gi|49066052	NCBI_Sea_Anemone_txid6103.fasta	16838.1	1	6	7	11	0.000385	0.732	HVMTNLGEK	R	L	0.978	25.9	25	0	25.9	0	1	0	0	2	1044.51			21082.5	108	116	Empty	true
Claudia_20151103_NCBI_Sea_Anemone_20151214_Tentacles_Mucus (Use this for paper)	tentacle	01-Tentacle #1	File Name: VL_20151214_ALM_01.raw (F004606)	calmodulin [Metridium senile]	gi|14588595,gi|14588599,gi|156225703,gi|156399584,gi|49066052	NCBI_Sea_Anemone_txid6103.fasta	16838.1	1	6	7	11	0.000385	0.732	SLGQNPTEAELQDMINEVDADGNGTIDFPEFLTMMAR	R	K	0.997	52.2	25	0	52.2	0	0	1	0	2	4117.83			43057	39	75	Empty	true
Claudia_20151103_NCBI_Sea_Anemone_20151214_Tentacles_Mucus (Use this for paper)	tentacle	01-Tentacle #1	File Name: VL_20151214_ALM_01.raw (F004606)	calmodulin [Metridium senile]	gi|14588595,gi|14588599,gi|156225703,gi|156399584,gi|49066052	NCBI_Sea_Anemone_txid6103.fasta	16838.1	1	6	7	11	0.000385	0.732	VFDKDGNGFISAAELR	R	H	0.997	64.2	25	13.1	64.2	0	1	0	0	2	1738.88			352654	92	107	Empty	true
Claudia_20151103_NCBI_Sea_Anemone_20151214_Tentacles_Mucus (Use this for paper)	tentacle	01-Tentacle #1	File Name: VL_20151214_ALM_01.raw (F004606)	predicted protein [Nematostella vectensis]	gi|156224507,gi|156396428	NCBI_Sea_Anemone_txid6103.fasta	23092.5	0.993	1	1	2	7e-05	0.0683	EAINVEQAFQTIAK	K	N	0.997	59.6	25	13.1	59.5	0	2	0	0	2	1561.82			737623	158	171	Empty	true
Claudia_20151103_NCBI_Sea_Anemone_20151214_Tentacles_Mucus (Use this for paper)	tentacle	01-Tentacle #1	File Name: VL_20151214_ALM_01.raw (F004606)	predicted protein [Nematostella vectensis]	gi|156213313,gi|156364605	NCBI_Sea_Anemone_txid6103.fasta	44841.5	1	7	7	15	0.000525	0.296	FTQAGSEVSALLGR	R	I	0.997	72.4	25	0	72.4	0	2	0	0	2	1435.75			2789390	199	212	Empty	true
Claudia_20151103_NCBI_Sea_Anemone_20151214_Tentacles_Mucus (Use this for paper)	tentacle	01-Tentacle #1	File Name: VL_20151214_ALM_01.raw (F004606)	predicted protein [Nematostella vectensis]	gi|156213313,gi|156364605	NCBI_Sea_Anemone_txid6103.fasta	44841.5	1	7	7	15	0.000525	0.296	IGLFGGAGVGK	K	T	0.997	45	25	15.1	40.1	0	2	0	0	2	975.562			1971700	90	100	Empty	true	gi|46909253
Claudia_20151103_NCBI_Sea_Anemone_20151214_Tentacles_Mucus (Use this for paper)	tentacle	01-Tentacle #1	File Name: VL_20151214_ALM_01.raw (F004606)	predicted protein [Nematostella vectensis]	gi|156213313,gi|156364605	NCBI_Sea_Anemone_txid6103.fasta	44841.5	1	7	7	15	0.000525	0.296	IINVIGEPIDER	R	G	0.997	59.8	25	13.4	59.4	0	2	0	0	2	1367.75			1883500	32	43	Empty	true	gi|46909253
Claudia_20151103_NCBI_Sea_Anemone_20151214_Tentacles_Mucus (Use this for paper)	tentacle	01-Tentacle #1	File Name: VL_20151214_ALM_01.raw (F004606)	predicted protein [Nematostella vectensis]	gi|156213313,gi|156364605	NCBI_Sea_Anemone_txid6103.fasta	44841.5	1	7	7	15	0.000525	0.296	IPSAVGYQPTLATDMGTMQER	R	I	0.997	54.6	25	0	54.6	0	0	2	0	2	2298.07			978234	213	233	Empty	true	gi|46909253
Claudia_20151103_NCBI_Sea_Anemone_20151214_Tentacles_Mucus (Use this for paper)	tentacle	01-Tentacle #1	File Name: VL_20151214_ALM_01.raw (F004606)	predicted protein [Nematostella vectensis]	gi|156213313,gi|156364605	NCBI_Sea_Anemone_txid6103.fasta	44841.5	1	7	7	15	0.000525	0.296	KGSITSVQAIYVPADDLTDPAPATTFAHLDATTVLSR	K	G	0.997	23.3	25	0	23.3	0	0	0	2	2	3842.98			447867	239	275	Empty	true	gi|46909253
Claudia_20151103_NCBI_Sea_Anemone_20151214_Tentacles_Mucus (Use this for paper)	tentacle	01-Tentacle #1	File Name: VL_20151214_ALM_01.raw (F004606)	predicted protein [Nematostella vectensis]	gi|156213313,gi|156364605	NCBI_Sea_Anemone_txid6103.fasta	44841.5	1	7	7	15	0.000525	0.296	TVLIMELINNVAK	K	A	0.997	80.8	25	16.5	78	0	4	0	0	2	1473.83			798039	101	113	Empty	true	gi|46909253
Claudia_20151103_NCBI_Sea_Anemone_20151214_Tentacles_Mucus (Use this for paper)	tentacle	01-Tentacle #1	File Name: VL_20151214_ALM_01.raw (F004606)	predicted protein [Nematostella vectensis]	gi|156213313,gi|156364605	NCBI_Sea_Anemone_txid6103.fasta	44841.5	1	7	7	15	0.000525	0.296	VALVYGQMNEPPGAR	K	A	0.997	73.8	25	13.5	63.1	0	1	0	0	2	1617.81			193158	153	167	Empty	true	gi|46909253
Claudia_20151103_NCBI_Sea_Anemone_20151214_Tentacles_Mucus (Use this for paper)	tentacle	01-Tentacle #1	File Name: VL_20151214_ALM_01.raw (F004606)	predicted protein [Nematostella vectensis]	gi|156219305,gi|156381398	NCBI_Sea_Anemone_txid6103.fasta	44821	1	3	3	6	0.00021	0.0888	LCYVGYNIEQEQK	K	L	0.997	64.4	25	13.3	63.2	0	2	0	0	2	1643.77			575731	220	232	Empty	true
Claudia_20151103_NCBI_Sea_Anemone_20151214_Tentacles_Mucus (Use this for paper)	tentacle	01-Tentacle #1	File Name: VL_20151214_ALM_01.raw (F004606)	predicted protein [Nematostella vectensis]	gi|156219305,gi|156381398	NCBI_Sea_Anemone_txid6103.fasta	44821	1	3	3	6	0.00021	0.0888	RLDIAGR	R	D	0.992	30.3	25	28.3	4.34	0	2	0	0	2	800.474			823411	181	187	Empty	true
Claudia_20151103_NCBI_Sea_Anemone_20151214_Tentacles_Mucus (Use this for paper)	tentacle	01-Tentacle #1	File Name: VL_20151214_ALM_01.raw (F004606)	predicted protein [Nematostella vectensis]	gi|156219305,gi|156381398	NCBI_Sea_Anemone_txid6103.fasta	44821	1	3	3	6	0.00021	0.0888	YMLEVNYPMDNGIVR	R	N	0.997	49	25	0	49	0	2	0	0	2	1845.85			532433	66	80	Empty	true
Claudia_20151103_NCBI_Sea_Anemone_20151214_Tentacles_Mucus (Use this for paper)	tentacle	01-Tentacle #1	File Name: VL_20151214_ALM_01.raw (F004606)	fructose-bisphosphate aldolase, partial [Anemonia sulcata]	gi|256010138	NCBI_Sea_Anemone_txid6103.fasta	21655.7	1	2	2	4	0.00014	0.148	ADDGTPFVK	K	I	0.997	42.3	25	21.1	33.1	0	2	0	0	2	949.463			1126410	55	63	Empty	true
Claudia_20151103_NCBI_Sea_Anemone_20151214_Tentacles_Mucus (Use this for paper)	tentacle	01-Tentacle #1	File Name: VL_20151214_ALM_01.raw (F004606)	fructose-bisphosphate aldolase, partial [Anemonia sulcata]	gi|256010138	NCBI_Sea_Anemone_txid6103.fasta	21655.7	1	2	2	4	0.00014	0.148	DQGIIPGIK	R	V	0.991	32.2	25	16	24.3	0	2	0	0	2	940.547			1354250	67	75	Empty	false	gi|156374279,gi|156216742
Claudia_20151103_NCBI_Sea_Anemone_20151214_Tentacles_Mucus (Use this for paper)	tentacle	01-Tentacle #1	File Name: VL_20151214_ALM_01.raw (F004606)	fructose-bisphosphate aldolase, partial [Anemonia sulcata]	gi|256010138	NCBI_Sea_Anemone_txid6103.fasta	21655.7	1	2	2	4	0.00014	0.148	VTEAVLSAQYK	K	A	0.997	84	25	13.3	79.3	0	2	0	0	2	1208.65			1995620	172	182	Empty	true
Claudia_20151103_NCBI_Sea_Anemone_20151214_Tentacles_Mucus (Use this for paper)	tentacle	01-Tentacle #1	File Name: VL_20151214_ALM_01.raw (F004606)	predicted protein [Nematostella vectensis]	gi|156216538,gi|156373875	NCBI_Sea_Anemone_txid6103.fasta	21287.6	1	3	3	6	0.00021	0.293	LRPLSYPQTDVFLVCFSVVSPSSFENVK	R	E	0.997	38.3	25	13.2	38.3	0	0	2	0	2	3215.64			219856	67	94	Empty	true
Claudia_20151103_NCBI_Sea_Anemone_20151214_Tentacles_Mucus (Use this for paper)	tentacle	01-Tentacle #1	File Name: VL_20151214_ALM_01.raw (F004606)	predicted protein [Nematostella vectensis]	gi|156216538,gi|156373875	NCBI_Sea_Anemone_txid6103.fasta	21287.6	1	3	3	6	0.00021	0.293	NVFDEAILAALEPPEPQK	K	K	0.997	25.8	25	0	25.8	0	0	2	0	2	1981.03			218831	167	184	Empty	true
Claudia_20151103_NCBI_Sea_Anemone_20151214_Tentacles_Mucus (Use this for paper)	tentacle	01-Tentacle #1	File Name: VL_20151214_ALM_01.raw (F004606)	predicted protein [Nematostella vectensis]	gi|156216538,gi|156373875	NCBI_Sea_Anemone_txid6103.fasta	21287.6	1	3	3	6	0.00021	0.293	YVECSALTQK	K	G	0.997	55.2	25	13.5	48.4	0	2	0	0	2	1198.58			368457	154	163	Empty	true
Claudia_20151103_NCBI_Sea_Anemone_20151214_Tentacles_Mucus (Use this for paper)	tentacle	01-Tentacle #1	File Name: VL_20151214_ALM_01.raw (F004606)	predicted protein, partial [Nematostella vectensis]	gi|156200555,gi|156603423	NCBI_Sea_Anemone_txid6103.fasta	46606.8	1	7	8	15	0.000525	0.187	ASAFNSWFENAEEDLTDPVR	K	C	0.997	46.5	25	0	46.5	0	2	0	0	2	2298.03			251620	27	46	Empty	true
Claudia_20151103_NCBI_Sea_Anemone_20151214_Tentacles_Mucus (Use this for paper)	tentacle	01-Tentacle #1	File Name: VL_20151214_ALM_01.raw (F004606)	predicted protein, partial [Nematostella vectensis]	gi|156200555,gi|156603423	NCBI_Sea_Anemone_txid6103.fasta	46606.8	1	7	8	15	0.000525	0.187	EQAEYCIDR	K	M	0.989	28.6	25	0	28.4	0	2	0	0	2	1183.5			412226	364	372	Empty	true
Claudia_20151103_NCBI_Sea_Anemone_20151214_Tentacles_Mucus (Use this for paper)	tentacle	01-Tentacle #1	File Name: VL_20151214_ALM_01.raw (F004606)	predicted protein, partial [Nematostella vectensis]	gi|156200555,gi|156603423	NCBI_Sea_Anemone_txid6103.fasta	46606.8	1	7	8	15	0.000525	0.187	KASAFNSWFENAEEDLTDPVR	K	C	0.997	61.8	25	0	61.8	0	0	2	0	2	2426.13			726215	26	46	Empty	true
Claudia_20151103_NCBI_Sea_Anemone_20151214_Tentacles_Mucus (Use this for paper)	tentacle	01-Tentacle #1	File Name: VL_20151214_ALM_01.raw (F004606)	predicted protein, partial [Nematostella vectensis]	gi|156200555,gi|156603423	NCBI_Sea_Anemone_txid6103.fasta	46606.8	1	7	8	15	0.000525	0.187	KVEDLFLLFAK	K	K	0.997	75.2	25	0	75.2	0	2	2	0	2	1322.77			610674	15	25	Empty	true
Claudia_20151103_NCBI_Sea_Anemone_20151214_Tentacles_Mucus (Use this for paper)	tentacle	01-Tentacle #1	File Name: VL_20151214_ALM_01.raw (F004606)	predicted protein, partial [Nematostella vectensis]	gi|156200555,gi|156603423	NCBI_Sea_Anemone_txid6103.fasta	46606.8	1	7	8	15	0.000525	0.187	MKHNLEQQIQAR	R	K	0.997	50.1	25	13.2	50.1	0	0	2	0	2	1511.77			1463660	231	242	Empty	true
Claudia_20151103_NCBI_Sea_Anemone_20151214_Tentacles_Mucus (Use this for paper)	tentacle	01-Tentacle #1	File Name: VL_20151214_ALM_01.raw (F004606)	predicted protein, partial [Nematostella vectensis]	gi|156200555,gi|156603423	NCBI_Sea_Anemone_txid6103.fasta	46606.8	1	7	8	15	0.000525	0.187	VEDLFLLFAK	K	K	0.997	65.6	25	13.3	65.6	0	2	0	0	2	1194.68			215027	16	25	Empty	true
Claudia_20151103_NCBI_Sea_Anemone_20151214_Tentacles_Mucus (Use this for paper)	tentacle	01-Tentacle #1	File Name: VL_20151214_ALM_01.raw (F004606)	predicted protein, partial [Nematostella vectensis]	gi|156200555,gi|156603423	NCBI_Sea_Anemone_txid6103.fasta	46606.8	1	7	8	15	0.000525	0.187	YTEHSTVDLAQQWDQLDQLAMR	R	M	0.997	56.8	25	0	56.8	0	0	1	0	2	2664.24			313439	209	230	Empty	true
Claudia_20151103_NCBI_Sea_Anemone_20151214_Tentacles_Mucus (Use this for paper)	tentacle	01-Tentacle #1	File Name: VL_20151214_ALM_01.raw (F004606)	predicted protein [Nematostella vectensis]	gi|156210274,gi|156355202	NCBI_Sea_Anemone_txid6103.fasta	64087.3	0.993	1	1	2	7e-05	0.0404	QIIEELTELPVVVELASDFLDRR	R	T	0.997	46.6	25	0	46.6	0	0	2	0	2	2684.45			82406.2	393	415	Empty	true
Claudia_20151103_NCBI_Sea_Anemone_20151214_Tentacles_Mucus (Use this for paper)	tentacle	01-Tentacle #1	File Name: VL_20151214_ALM_01.raw (F004606)	putative cell adhesion protein Sym32 [Anthopleura elegantissima]	gi|7638019	NCBI_Sea_Anemone_txid6103.fasta	32955.9	1	9	13	33	0.00115	0.373	AAGIAQFLVMGK	K	S	0.997	77.7	25	0	77.7	0	2	0	0	2	1221.67			3352380	59	70	Empty	true
Claudia_20151103_NCBI_Sea_Anemone_20151214_Tentacles_Mucus (Use this for paper)	tentacle	01-Tentacle #1	File Name: VL_20151214_ALM_01.raw (F004606)	putative cell adhesion protein Sym32 [Anthopleura elegantissima]	gi|7638019	NCBI_Sea_Anemone_txid6103.fasta	32955.9	1	9	13	33	0.00115	0.373	EVLLFHVIK	K	S	0.997	46.2	25	23.1	26.2	0	2	1	0	2	1097.67			3009750	99	107	Empty	true
Claudia_20151103_NCBI_Sea_Anemone_20151214_Tentacles_Mucus (Use this for paper)	tentacle	01-Tentacle #1	File Name: VL_20151214_ALM_01.raw (F004606)	putative cell adhesion protein Sym32 [Anthopleura elegantissima]	gi|7638019	NCBI_Sea_Anemone_txid6103.fasta	32955.9	1	9	13	33	0.00115	0.373	FNVYGGGK	R	I	0.997	40.6	25	31.6	27.1	0	2	0	0	2	841.42			2719480	134	141	Empty	true
Claudia_20151103_NCBI_Sea_Anemone_20151214_Tentacles_Mucus (Use this for paper)	tentacle	01-Tentacle #1	File Name: VL_20151214_ALM_01.raw (F004606)	putative cell adhesion protein Sym32 [Anthopleura elegantissima]	gi|7638019	NCBI_Sea_Anemone_txid6103.fasta	32955.9	1	9	13	33	0.00115	0.373	IVTAQCSPIIK	K	V	0.997	62	25	13	56.2	0	2	0	0	2	1229.69			1478350	142	152	Empty	true
Claudia_20151103_NCBI_Sea_Anemone_20151214_Tentacles_Mucus (Use this for paper)	tentacle	01-Tentacle #1	File Name: VL_20151214_ALM_01.raw (F004606)	putative cell adhesion protein Sym32 [Anthopleura elegantissima]	gi|7638019	NCBI_Sea_Anemone_txid6103.fasta	32955.9	1	9	13	33	0.00115	0.373	LQGVLAGPGPFTVFAPTNEAFAK	K	I	0.997	60.4	25	0	60.4	0	2	3	0	2	2332.23			866668	199	221	Empty	true
Claudia_20151103_NCBI_Sea_Anemone_20151214_Tentacles_Mucus (Use this for paper)	tentacle	01-Tentacle #1	File Name: VL_20151214_ALM_01.raw (F004606)	putative cell adhesion protein Sym32 [Anthopleura elegantissima]	gi|7638019	NCBI_Sea_Anemone_txid6103.fasta	32955.9	1	9	13	33	0.00115	0.373	NELLVPSILEMPK	K	K	0.997	46.3	25	13.7	42.5	0	2	0	0	2	1498.82			1240160	117	129	Empty	true
Claudia_20151103_NCBI_Sea_Anemone_20151214_Tentacles_Mucus (Use this for paper)	tentacle	01-Tentacle #1	File Name: VL_20151214_ALM_01.raw (F004606)	putative cell adhesion protein Sym32 [Anthopleura elegantissima]	gi|7638019	NCBI_Sea_Anemone_txid6103.fasta	32955.9	1	9	13	33	0.00115	0.373	QYFSTLLTAVLAAK	K	L	0.997	86	25	13.6	85.8	0	4	2	0	2	1525.86			2580850	185	198	Empty	true
Claudia_20151103_NCBI_Sea_Anemone_20151214_Tentacles_Mucus (Use this for paper)	tentacle	01-Tentacle #1	File Name: VL_20151214_ALM_01.raw (F004606)	putative cell adhesion protein Sym32 [Anthopleura elegantissima]	gi|7638019	NCBI_Sea_Anemone_txid6103.fasta	32955.9	1	9	13	33	0.00115	0.373	SVVYANAIKNELLVPSILEMPK	K	K	0.997	47.3	25	13	47.3	0	0	3	0	2	2444.35			1222260	108	129	Empty	true
Claudia_20151103_NCBI_Sea_Anemone_20151214_Tentacles_Mucus (Use this for paper)	tentacle	01-Tentacle #1	File Name: VL_20151214_ALM_01.raw (F004606)	putative cell adhesion protein Sym32 [Anthopleura elegantissima]	gi|7638019	NCBI_Sea_Anemone_txid6103.fasta	32955.9	1	9	13	33	0.00115	0.373	VMIPPFGTVTDVVAMEK	R	Q	0.997	67.2	25	13.3	66.7	0	6	2	0	2	1865.94			4135010	168	184	Empty	true
Claudia_20151103_NCBI_Sea_Anemone_20151214_Tentacles_Mucus (Use this for paper)	tentacle	01-Tentacle #1	File Name: VL_20151214_ALM_01.raw (F004606)	predicted protein, partial [Nematostella vectensis]	gi|156214751,gi|156615302	NCBI_Sea_Anemone_txid6103.fasta	48944.5	1	4	4	8	0.00028	0.183	HADAEAAQNAVR	R	I	0.997	35.6	25	13.7	35.6	0	2	0	0	2	1252.6			56210.1	166	177	Empty	true
Claudia_20151103_NCBI_Sea_Anemone_20151214_Tentacles_Mucus (Use this for paper)	tentacle	01-Tentacle #1	File Name: VL_20151214_ALM_01.raw (F004606)	predicted protein, partial [Nematostella vectensis]	gi|156214751,gi|156615302	NCBI_Sea_Anemone_txid6103.fasta	48944.5	1	4	4	8	0.00028	0.183	NEGIAAYAAAVLFR	R	M	0.997	89.3	25	0	82.7	0	2	0	0	2	1465.78			300771	335	348	Empty	true
Claudia_20151103_NCBI_Sea_Anemone_20151214_Tentacles_Mucus (Use this for paper)	tentacle	01-Tentacle #1	File Name: VL_20151214_ALM_01.raw (F004606)	predicted protein, partial [Nematostella vectensis]	gi|156214751,gi|156615302	NCBI_Sea_Anemone_txid6103.fasta	48944.5	1	4	4	8	0.00028	0.183	TCLQAGDREEITEPAVCALR	R	H	0.996	24	25	0	24	0	0	2	0	2	2289.1			950650	141	160	Empty	true
Claudia_20151103_NCBI_Sea_Anemone_20151214_Tentacles_Mucus (Use this for paper)	tentacle	01-Tentacle #1	File Name: VL_20151214_ALM_01.raw (F004606)	predicted protein, partial [Nematostella vectensis]	gi|156214751,gi|156615302	NCBI_Sea_Anemone_txid6103.fasta	48944.5	1	4	4	8	0.00028	0.183	VAAGVLCELAQDKEGAEAIEAENATQPLTDLLHSR	R	N	0.997	42.9	25	0	42.9	0	0	0	2	2	3719.85			511825	300	334	Empty	true
Claudia_20151103_NCBI_Sea_Anemone_20151214_Tentacles_Mucus (Use this for paper)	tentacle	01-Tentacle #1	File Name: VL_20151214_ALM_01.raw (F004606)	predicted protein [Nematostella vectensis]	gi|156224595,gi|156396604	NCBI_Sea_Anemone_txid6103.fasta	67092.3	1	2	2	3	0.000105	0.0465	LDNLVAIFDVNR	K	L	0.997	70	25	0	70	0	2	0	0	2	1388.75			550371	176	187	Empty	true
Claudia_20151103_NCBI_Sea_Anemone_20151214_Tentacles_Mucus (Use this for paper)	tentacle	01-Tentacle #1	File Name: VL_20151214_ALM_01.raw (F004606)	predicted protein [Nematostella vectensis]	gi|156224595,gi|156396604	NCBI_Sea_Anemone_txid6103.fasta	67092.3	1	2	2	3	0.000105	0.0465	LGQSQPTSLEHDMETYR	R	K	0.995	23	25	0	23	0	0	1	0	2	2007.91			478626	188	204	Empty	true
Claudia_20151103_NCBI_Sea_Anemone_20151214_Tentacles_Mucus (Use this for paper)	tentacle	01-Tentacle #1	File Name: VL_20151214_ALM_01.raw (F004606)	predicted protein [Nematostella vectensis]	gi|156212570,gi|156362314	NCBI_Sea_Anemone_txid6103.fasta	68325.2	0.993	1	1	1	3.5e-05	0.0244	TALVANTSNMPVAAR	R	E	0.997	46.4	25	0	44.7	0	1	0	0	2	1531.79			224760	307	321	Empty	true
Claudia_20151103_NCBI_Sea_Anemone_20151214_Tentacles_Mucus (Use this for paper)	tentacle	01-Tentacle #1	File Name: VL_20151214_ALM_01.raw (F004606)	predicted protein [Nematostella vectensis]	gi|156223786,gi|156394133	NCBI_Sea_Anemone_txid6103.fasta	191237	1	22	24	48	0.00168	0.193	AAEQAHLWSELVFLYEK	R	Y	0.996	24	25	0	24	0	0	1	0	2	2034.03			252784	1352	1368	Empty	true
Claudia_20151103_NCBI_Sea_Anemone_20151214_Tentacles_Mucus (Use this for paper)	tentacle	01-Tentacle #1	File Name: VL_20151214_ALM_01.raw (F004606)	predicted protein [Nematostella vectensis]	gi|156223786,gi|156394133	NCBI_Sea_Anemone_txid6103.fasta	191237	1	22	24	48	0.00168	0.193	AFMTADLPNELIELLEK	K	I	0.997	84.1	25	0	84.1	0	2	2	0	2	1963.01			306103	995	1011	Empty	true
Claudia_20151103_NCBI_Sea_Anemone_20151214_Tentacles_Mucus (Use this for paper)	tentacle	01-Tentacle #1	File Name: VL_20151214_ALM_01.raw (F004606)	predicted protein [Nematostella vectensis]	gi|156223786,gi|156394133	NCBI_Sea_Anemone_txid6103.fasta	191237	1	22	24	48	0.00168	0.193	DAMMYAAESR	K	K	0.997	56.2	25	0	56.2	0	2	0	0	2	1176.47			96465.2	1537	1546	Empty	true
Claudia_20151103_NCBI_Sea_Anemone_20151214_Tentacles_Mucus (Use this for paper)	tentacle	01-Tentacle #1	File Name: VL_20151214_ALM_01.raw (F004606)	predicted protein [Nematostella vectensis]	gi|156223786,gi|156394133	NCBI_Sea_Anemone_txid6103.fasta	191237	1	22	24	48	0.00168	0.193	FDFVHDLVLYLYR	R	N	0.997	38.1	25	23.1	36.2	0	0	2	0	2	1699.88			131217	782	794	Empty	true
Claudia_20151103_NCBI_Sea_Anemone_20151214_Tentacles_Mucus (Use this for paper)	tentacle	01-Tentacle #1	File Name: VL_20151214_ALM_01.raw (F004606)	predicted protein [Nematostella vectensis]	gi|156223786,gi|156394133	NCBI_Sea_Anemone_txid6103.fasta	191237	1	22	24	48	0.00168	0.193	FDVNTSAIQVLIENIQNLDR	K	A	0.997	89	25	0	87.8	0	2	2	0	2	2302.2			537901	1076	1095	Empty	true
Claudia_20151103_NCBI_Sea_Anemone_20151214_Tentacles_Mucus (Use this for paper)	tentacle	01-Tentacle #1	File Name: VL_20151214_ALM_01.raw (F004606)	predicted protein [Nematostella vectensis]	gi|156223786,gi|156394133	NCBI_Sea_Anemone_txid6103.fasta	191237	1	22	24	48	0.00168	0.193	FQEHLQLQNVGINAANIGFSTLTMESDKFICVR	R	E	0.997	23.5	25	0	23.5	0	0	0	1	2	3796.88			152398	9	41	Empty	true
Claudia_20151103_NCBI_Sea_Anemone_20151214_Tentacles_Mucus (Use this for paper)	tentacle	01-Tentacle #1	File Name: VL_20151214_ALM_01.raw (F004606)	predicted protein [Nematostella vectensis]	gi|156223786,gi|156394133	NCBI_Sea_Anemone_txid6103.fasta	191237	1	22	24	48	0.00168	0.193	FQQVPAQPGQTSPLLQYFGILLDQGK	R	L	0.997	63.8	25	0	63.8	0	0	6	0	2	2873.52			820858	401	426	Empty	true
Claudia_20151103_NCBI_Sea_Anemone_20151214_Tentacles_Mucus (Use this for paper)	tentacle	01-Tentacle #1	File Name: VL_20151214_ALM_01.raw (F004606)	predicted protein [Nematostella vectensis]	gi|156223786,gi|156394133	NCBI_Sea_Anemone_txid6103.fasta	191237	1	22	24	48	0.00168	0.193	HGIVFLITK	K	Y	0.997	49.5	25	0	49.5	0	2	0	0	2	1027.63			1342670	270	278	Empty	true
Claudia_20151103_NCBI_Sea_Anemone_20151214_Tentacles_Mucus (Use this for paper)	tentacle	01-Tentacle #1	File Name: VL_20151214_ALM_01.raw (F004606)	predicted protein [Nematostella vectensis]	gi|156223786,gi|156394133	NCBI_Sea_Anemone_txid6103.fasta	191237	1	22	24	48	0.00168	0.193	HLPLVKPYLR	K	S	0.991	22.8	25	0	22.8	0	0	2	0	2	1235.76			2400280	1445	1454	Empty	true
Claudia_20151103_NCBI_Sea_Anemone_20151214_Tentacles_Mucus (Use this for paper)	tentacle	01-Tentacle #1	File Name: VL_20151214_ALM_01.raw (F004606)	predicted protein [Nematostella vectensis]	gi|156223786,gi|156394133	NCBI_Sea_Anemone_txid6103.fasta	191237	1	22	24	48	0.00168	0.193	IVLENSVFSDHR	K	N	0.997	33.3	25	17.1	24.4	0	0	2	0	2	1415.73			1890130	1012	1023	Empty	true
Claudia_20151103_NCBI_Sea_Anemone_20151214_Tentacles_Mucus (Use this for paper)	tentacle	01-Tentacle #1	File Name: VL_20151214_ALM_01.raw (F004606)	predicted protein [Nematostella vectensis]	gi|156223786,gi|156394133	NCBI_Sea_Anemone_txid6103.fasta	191237	1	22	24	48	0.00168	0.193	IYIDSNNNPER	K	F	0.997	55.5	25	13.4	46.3	0	2	0	0	2	1334.63			565119	883	893	Empty	true
Claudia_20151103_NCBI_Sea_Anemone_20151214_Tentacles_Mucus (Use this for paper)	tentacle	01-Tentacle #1	File Name: VL_20151214_ALM_01.raw (F004606)	predicted protein [Nematostella vectensis]	gi|156223786,gi|156394133	NCBI_Sea_Anemone_txid6103.fasta	191237	1	22	24	48	0.00168	0.193	KFDVNTSAIQVLIENIQNLDR	K	A	0.997	60.9	25	13.4	60.7	0	0	2	0	2	2430.3			197454	1075	1095	Empty	true
Claudia_20151103_NCBI_Sea_Anemone_20151214_Tentacles_Mucus (Use this for paper)	tentacle	01-Tentacle #1	File Name: VL_20151214_ALM_01.raw (F004606)	predicted protein [Nematostella vectensis]	gi|156223786,gi|156394133	NCBI_Sea_Anemone_txid6103.fasta	191237	1	22	24	48	0.00168	0.193	LAELEEFISGPNHAQIGQVGDR	R	C	0.997	52.1	25	0	50	0	0	2	0	2	2380.19			4918350	1184	1205	Empty	true
Claudia_20151103_NCBI_Sea_Anemone_20151214_Tentacles_Mucus (Use this for paper)	tentacle	01-Tentacle #1	File Name: VL_20151214_ALM_01.raw (F004606)	predicted protein [Nematostella vectensis]	gi|156223786,gi|156394133	NCBI_Sea_Anemone_txid6103.fasta	191237	1	22	24	48	0.00168	0.193	LASTLVHLGEYQAAVDGAR	K	K	0.997	53.4	25	0	53.4	0	0	2	0	2	1971.03			1198220	1228	1246	Empty	true
Claudia_20151103_NCBI_Sea_Anemone_20151214_Tentacles_Mucus (Use this for paper)	tentacle	01-Tentacle #1	File Name: VL_20151214_ALM_01.raw (F004606)	predicted protein [Nematostella vectensis]	gi|156223786,gi|156394133	NCBI_Sea_Anemone_txid6103.fasta	191237	1	22	24	48	0.00168	0.193	LEKHELIEFR	R	R	0.997	39.2	25	0	39.2	0	0	1	0	2	1313.72			701066	1500	1509	Empty	true
Claudia_20151103_NCBI_Sea_Anemone_20151214_Tentacles_Mucus (Use this for paper)	tentacle	01-Tentacle #1	File Name: VL_20151214_ALM_01.raw (F004606)	predicted protein [Nematostella vectensis]	gi|156223786,gi|156394133	NCBI_Sea_Anemone_txid6103.fasta	191237	1	22	24	48	0.00168	0.193	LLYNNISNFAK	K	L	0.997	50.2	25	18.1	43.3	0	2	0	0	2	1296.69			1686230	1217	1227	Empty	true
Claudia_20151103_NCBI_Sea_Anemone_20151214_Tentacles_Mucus (Use this for paper)	tentacle	01-Tentacle #1	File Name: VL_20151214_ALM_01.raw (F004606)	predicted protein [Nematostella vectensis]	gi|156223786,gi|156394133	NCBI_Sea_Anemone_txid6103.fasta	191237	1	22	24	48	0.00168	0.193	LTDQLPLIIVCDR	K	F	0.997	38.3	25	0	38.3	0	1	0	0	2	1555.85			383821	769	781	Empty	true
Claudia_20151103_NCBI_Sea_Anemone_20151214_Tentacles_Mucus (Use this for paper)	tentacle	01-Tentacle #1	File Name: VL_20151214_ALM_01.raw (F004606)	predicted protein [Nematostella vectensis]	gi|156223786,gi|156394133	NCBI_Sea_Anemone_txid6103.fasta	191237	1	22	24	48	0.00168	0.193	QLIDQVVQTALSETQDPEDVSCTVK	R	A	0.997	59.3	25	0	59.3	0	0	2	0	2	2803.37			640369	970	994	Empty	true
Claudia_20151103_NCBI_Sea_Anemone_20151214_Tentacles_Mucus (Use this for paper)	tentacle	01-Tentacle #1	File Name: VL_20151214_ALM_01.raw (F004606)	predicted protein [Nematostella vectensis]	gi|156223786,gi|156394133	NCBI_Sea_Anemone_txid6103.fasta	191237	1	22	24	48	0.00168	0.193	TLQIFNIEMK	R	S	0.997	42.1	25	15.4	25.7	0	2	0	0	2	1252.66			1206320	87	96	Empty	true
Claudia_20151103_NCBI_Sea_Anemone_20151214_Tentacles_Mucus (Use this for paper)	tentacle	01-Tentacle #1	File Name: VL_20151214_ALM_01.raw (F004606)	predicted protein [Nematostella vectensis]	gi|156223786,gi|156394133	NCBI_Sea_Anemone_txid6103.fasta	191237	1	22	24	48	0.00168	0.193	VIQCFAETGQFQK	K	I	0.997	73.3	25	13	70.7	0	2	0	0	2	1555.76			1306100	488	500	Empty	true
Claudia_20151103_NCBI_Sea_Anemone_20151214_Tentacles_Mucus (Use this for paper)	tentacle	01-Tentacle #1	File Name: VL_20151214_ALM_01.raw (F004606)	predicted protein [Nematostella vectensis]	gi|156223786,gi|156394133	NCBI_Sea_Anemone_txid6103.fasta	191237	1	22	24	48	0.00168	0.193	VVGAMQLYSVER	R	K	0.997	64.4	25	14.1	64.4	0	2	0	0	2	1367.7			1033090	177	188	Empty	true
Claudia_20151103_NCBI_Sea_Anemone_20151214_Tentacles_Mucus (Use this for paper)	tentacle	01-Tentacle #1	File Name: VL_20151214_ALM_01.raw (F004606)	predicted protein [Nematostella vectensis]	gi|156223786,gi|156394133	NCBI_Sea_Anemone_txid6103.fasta	191237	1	22	24	48	0.00168	0.193	WQQSVELCK	R	R	0.988	31	25	0	31	0	2	0	0	2	1177.57			997475	1522	1530	Empty	true
Claudia_20151103_NCBI_Sea_Anemone_20151214_Tentacles_Mucus (Use this for paper)	tentacle	01-Tentacle #1	File Name: VL_20151214_ALM_01.raw (F004606)	predicted protein [Nematostella vectensis]	gi|156219283,gi|156381354	NCBI_Sea_Anemone_txid6103.fasta	22644.2	1	2	2	3	0.000105	0.146	FADDTYTESYISTIGVDFK	R	I	0.997	92.4	25	0	92.4	0	1	0	0	2	2172			143394	31	49	Empty	true
Claudia_20151103_NCBI_Sea_Anemone_20151214_Tentacles_Mucus (Use this for paper)	tentacle	01-Tentacle #1	File Name: VL_20151214_ALM_01.raw (F004606)	predicted protein [Nematostella vectensis]	gi|156219283,gi|156381354	NCBI_Sea_Anemone_txid6103.fasta	22644.2	1	2	2	3	0.000105	0.146	LLLIGDSGVGK	K	S	0.997	35.7	25	14.1	0	0	2	0	0	2	1071.64			1391660	14	24	Empty	true
Claudia_20151103_NCBI_Sea_Anemone_20151214_Tentacles_Mucus (Use this for paper)	tentacle	01-Tentacle #1	File Name: VL_20151214_ALM_01.raw (F004606)	predicted protein [Nematostella vectensis]	gi|156228878,gi|156408187	NCBI_Sea_Anemone_txid6103.fasta	49935.3	1	7	8	16	0.00056	0.152	EIGFLFGQYK	R	R	0.997	45.7	25	22.3	34.4	0	2	0	0	2	1201.63			736385	181	190	Empty	true
Claudia_20151103_NCBI_Sea_Anemone_20151214_Tentacles_Mucus (Use this for paper)	tentacle	01-Tentacle #1	File Name: VL_20151214_ALM_01.raw (F004606)	predicted protein [Nematostella vectensis]	gi|156228878,gi|156408187	NCBI_Sea_Anemone_txid6103.fasta	49935.3	1	7	8	16	0.00056	0.152	FHPTVNLGILK	R	F	0.997	37.8	25	14	36.4	0	0	2	0	2	1238.73			526244	103	113	Empty	true
Claudia_20151103_NCBI_Sea_Anemone_20151214_Tentacles_Mucus (Use this for paper)	tentacle	01-Tentacle #1	File Name: VL_20151214_ALM_01.raw (F004606)	predicted protein [Nematostella vectensis]	gi|156228878,gi|156408187	NCBI_Sea_Anemone_txid6103.fasta	49935.3	1	7	8	16	0.00056	0.152	FLGFEQVLK	K	N	0.997	37.2	25	19.3	31.7	0	2	0	0	2	1080.61			992284	114	122	Empty	true
Claudia_20151103_NCBI_Sea_Anemone_20151214_Tentacles_Mucus (Use this for paper)	tentacle	01-Tentacle #1	File Name: VL_20151214_ALM_01.raw (F004606)	predicted protein [Nematostella vectensis]	gi|156228878,gi|156408187	NCBI_Sea_Anemone_txid6103.fasta	49935.3	1	7	8	16	0.00056	0.152	GANVGGFIK	K	I	0.997	39.1	26.1	21.1	23.4	0	2	0	0	2	862.478			1193410	436	444	Empty	true
Claudia_20151103_NCBI_Sea_Anemone_20151214_Tentacles_Mucus (Use this for paper)	tentacle	01-Tentacle #1	File Name: VL_20151214_ALM_01.raw (F004606)	predicted protein [Nematostella vectensis]	gi|156228878,gi|156408187	NCBI_Sea_Anemone_txid6103.fasta	49935.3	1	7	8	16	0.00056	0.152	HIGPNTDVPAGDIGVGGR	R	E	0.997	58.4	25	0	56	0	2	0	0	2	1731.88			539693	163	180	Empty	true
Claudia_20151103_NCBI_Sea_Anemone_20151214_Tentacles_Mucus (Use this for paper)	tentacle	01-Tentacle #1	File Name: VL_20151214_ALM_01.raw (F004606)	predicted protein [Nematostella vectensis]	gi|156228878,gi|156408187	NCBI_Sea_Anemone_txid6103.fasta	49935.3	1	7	8	16	0.00056	0.152	IRNEFTGVLTGK	R	S	0.997	40.9	25	16.1	40.9	0	2	2	0	2	1334.74			3382370	192	203	Empty	true
Claudia_20151103_NCBI_Sea_Anemone_20151214_Tentacles_Mucus (Use this for paper)	tentacle	01-Tentacle #1	File Name: VL_20151214_ALM_01.raw (F004606)	predicted protein [Nematostella vectensis]	gi|156228878,gi|156408187	NCBI_Sea_Anemone_txid6103.fasta	49935.3	1	7	8	16	0.00056	0.152	NEFTGVLTGK	R	S	0.997	40.8	25	14	31.5	0	2	0	0	2	1065.56			1448320	194	203	Empty	true
Claudia_20151103_NCBI_Sea_Anemone_20151214_Tentacles_Mucus (Use this for paper)	tentacle	01-Tentacle #1	File Name: VL_20151214_ALM_01.raw (F004606)	predicted protein [Nematostella vectensis]	gi|156213488,gi|156364948	NCBI_Sea_Anemone_txid6103.fasta	416955	0.903	1	1	1	3.5e-05	0.0032	ESALDDLDLPVK	K	V	0.957	20	25	13.5	15.1	0	0	1	0	2	1314.68			842025	45	56	Empty	true
Claudia_20151103_NCBI_Sea_Anemone_20151214_Tentacles_Mucus (Use this for paper)	tentacle	01-Tentacle #1	File Name: VL_20151214_ALM_01.raw (F004606)	catalase [Anemonia viridis]	gi|71849674	NCBI_Sea_Anemone_txid6103.fasta	57366.9	1	2	2	3	0.000105	0.0688	LGTNYTQLPVNCPFSTR	R	V	0.997	59.5	25	13.1	59.5	0	2	0	0	2	1967.96			510887	363	379	Empty	true
Claudia_20151103_NCBI_Sea_Anemone_20151214_Tentacles_Mucus (Use this for paper)	tentacle	01-Tentacle #1	File Name: VL_20151214_ALM_01.raw (F004606)	catalase [Anemonia viridis]	gi|71849674	NCBI_Sea_Anemone_txid6103.fasta	57366.9	1	2	2	3	0.000105	0.0688	YNSADEDNFTQVTTFWTK	R	V	0.997	93	25	0	93	0	1	0	0	2	2166.96			187086	428	445	Empty	true
Claudia_20151103_NCBI_Sea_Anemone_20151214_Tentacles_Mucus (Use this for paper)	tentacle	01-Tentacle #1	File Name: VL_20151214_ALM_01.raw (F004606)	beta-actin, partial [Anthopleura elegantissima]	gi|84873373	NCBI_Sea_Anemone_txid6103.fasta	14948.8	1	3	3	7	0.000245	0.694	CDVDIRK	K	D	0.997	37	25.9	28.4	24.9	0	1	0	0	2	905.451			591050	51	57	Empty	false	gi|156217052,gi|156224185,gi|156375340,gi|156395354
Claudia_20151103_NCBI_Sea_Anemone_20151214_Tentacles_Mucus (Use this for paper)	tentacle	01-Tentacle #1	File Name: VL_20151214_ALM_01.raw (F004606)	beta-actin, partial [Anthopleura elegantissima]	gi|84873373	NCBI_Sea_Anemone_txid6103.fasta	14948.8	1	3	3	7	0.000245	0.694	CPEAMFQPSFLGMESAGIHETCYNSIMK	R	C	0.997	40.9	25	0	40.9	0	0	4	0	2	3283.39			2840850	23	50	Empty	true
Claudia_20151103_NCBI_Sea_Anemone_20151214_Tentacles_Mucus (Use this for paper)	tentacle	01-Tentacle #1	File Name: VL_20151214_ALM_01.raw (F004606)	beta-actin, partial [Anthopleura elegantissima]	gi|84873373	NCBI_Sea_Anemone_txid6103.fasta	14948.8	1	3	3	7	0.000245	0.694	DLYANTVLSGGSTMYPGIADR	K	M	0.997	112	25	0	112	0	6	6	0	2	2217.05			12474400	58	78	Empty	false	gi|156224185,gi|156395354
Claudia_20151103_NCBI_Sea_Anemone_20151214_Tentacles_Mucus (Use this for paper)	tentacle	01-Tentacle #1	File Name: VL_20151214_ALM_01.raw (F004606)	beta-actin, partial [Anthopleura elegantissima]	gi|84873373	NCBI_Sea_Anemone_txid6103.fasta	14948.8	1	3	3	7	0.000245	0.694	EIANLAPPTMK	K	I	0.997	43.9	25	18.2	37.5	0	2	0	0	2	1200.63			4550040	82	92	Empty	true
Claudia_20151103_NCBI_Sea_Anemone_20151214_Tentacles_Mucus (Use this for paper)	tentacle	01-Tentacle #1	File Name: VL_20151214_ALM_01.raw (F004606)	beta-actin, partial [Anthopleura elegantissima]	gi|84873373	NCBI_Sea_Anemone_txid6103.fasta	14948.8	1	3	3	7	0.000245	0.694	FRCPEAMFQPSFLGMESAGIHETCYNSIMK	R	C	0.956	15.4	25	0	15.4	0	0	0	1	2	3586.56			676519	21	50	Empty	true
Claudia_20151103_NCBI_Sea_Anemone_20151214_Tentacles_Mucus (Use this for paper)	tentacle	01-Tentacle #1	File Name: VL_20151214_ALM_01.raw (F004606)	beta-actin, partial [Anthopleura elegantissima]	gi|84873373	NCBI_Sea_Anemone_txid6103.fasta	14948.8	1	3	3	7	0.000245	0.694	IIAPPER	K	K	0.983	26.8	25	0	1.89	0	1	0	0	2	795.472			21372100	95	101	Empty	false	gi|156217052,gi|156224185,gi|156375340,gi|156395354
Claudia_20151103_NCBI_Sea_Anemone_20151214_Tentacles_Mucus (Use this for paper)	tentacle	01-Tentacle #1	File Name: VL_20151214_ALM_01.raw (F004606)	beta-actin, partial [Anthopleura elegantissima]	gi|84873373	NCBI_Sea_Anemone_txid6103.fasta	14948.8	1	3	3	7	0.000245	0.694	IIAPPERK	K	Y	0.99	28.8	25	0	23.2	0	2	0	0	2	923.567			3469100	95	102	Empty	false	gi|156217052,gi|156224185,gi|156375340,gi|156395354
Claudia_20151103_NCBI_Sea_Anemone_20151214_Tentacles_Mucus (Use this for paper)	tentacle	01-Tentacle #1	File Name: VL_20151214_ALM_01.raw (F004606)	beta-actin, partial [Anthopleura elegantissima]	gi|84873373	NCBI_Sea_Anemone_txid6103.fasta	14948.8	1	3	3	7	0.000245	0.694	KDLYANTVLSGGSTMYPGIADR	R	M	0.997	81.8	25	0	81.8	0	0	4	0	2	2345.14			7324070	57	78	Empty	false	gi|156224185,gi|156395354
Claudia_20151103_NCBI_Sea_Anemone_20151214_Tentacles_Mucus (Use this for paper)	tentacle	01-Tentacle #1	File Name: VL_20151214_ALM_01.raw (F004606)	beta-actin, partial [Anthopleura elegantissima]	gi|84873373	NCBI_Sea_Anemone_txid6103.fasta	14948.8	1	3	3	7	0.000245	0.694	SYELPDGQVITIGNER	K	F	0.997	112	25	13.1	100	0	5	3	0	2	1790.89			88841000	5	20	Empty	false	gi|156217052,gi|156224185,gi|156375340,gi|156395354
Claudia_20151103_NCBI_Sea_Anemone_20151214_Tentacles_Mucus (Use this for paper)	tentacle	01-Tentacle #1	File Name: VL_20151214_ALM_01.raw (F004606)	predicted protein [Nematostella vectensis]	gi|156220723,gi|156220767,gi|156385464,gi|156385552	NCBI_Sea_Anemone_txid6103.fasta	70329.4	1	3	4	6	0.00021	0.0969	DPFAMRPFFGYNFGK	R	Y	0.997	35.6	25	0	35.6	0	0	2	0	2	1809.84			1916930	478	492	Empty	true
Claudia_20151103_NCBI_Sea_Anemone_20151214_Tentacles_Mucus (Use this for paper)	tentacle	01-Tentacle #1	File Name: VL_20151214_ALM_01.raw (F004606)	predicted protein [Nematostella vectensis]	gi|156220723,gi|156220767,gi|156385464,gi|156385552	NCBI_Sea_Anemone_txid6103.fasta	70329.4	1	3	4	6	0.00021	0.0969	FCAPSDHCPIMDKDWENPAGVPISAILFGGR	R	R	0.989	25.9	25	0	25.9	0	0	1	1	2	3473.61			324459	406	436	Empty	true
Claudia_20151103_NCBI_Sea_Anemone_20151214_Tentacles_Mucus (Use this for paper)	tentacle	01-Tentacle #1	File Name: VL_20151214_ALM_01.raw (F004606)	predicted protein [Nematostella vectensis]	gi|156220723,gi|156220767,gi|156385464,gi|156385552	NCBI_Sea_Anemone_txid6103.fasta	70329.4	1	3	4	6	0.00021	0.0969	TNLAMLTPTIPGWK	K	C	0.997	54.1	25	0	54.1	0	2	0	0	2	1558.83			2638720	287	300	Empty	true
Claudia_20151103_NCBI_Sea_Anemone_20151214_Tentacles_Mucus (Use this for paper)	tentacle	01-Tentacle #1	File Name: VL_20151214_ALM_01.raw (F004606)	predicted protein [Nematostella vectensis]	gi|156221252,gi|156387361	NCBI_Sea_Anemone_txid6103.fasta	64429.1	1	2	2	3	0.000105	0.0284	FLTWLLNR	R	Q	0.997	60.3	25	23.4	48.4	0	2	0	0	2	1062.61			567273	539	546	Empty	true
Claudia_20151103_NCBI_Sea_Anemone_20151214_Tentacles_Mucus (Use this for paper)	tentacle	01-Tentacle #1	File Name: VL_20151214_ALM_01.raw (F004606)	predicted protein [Nematostella vectensis]	gi|156221252,gi|156387361	NCBI_Sea_Anemone_txid6103.fasta	64429.1	1	2	2	3	0.000105	0.0284	NLMFVVLR	K	D	0.997	33.1	25	13.2	28.5	0	1	0	0	2	1007.57			456342	161	168	Empty	true
Claudia_20151103_NCBI_Sea_Anemone_20151214_Tentacles_Mucus (Use this for paper)	tentacle	01-Tentacle #1	File Name: VL_20151214_ALM_01.raw (F004606)	predicted protein [Nematostella vectensis]	gi|156220599,gi|156385218	NCBI_Sea_Anemone_txid6103.fasta	41478.3	0.993	1	2	4	0.00014	0.0538	APTSGIIEYPFDLETIIFR	R	M	0.997	76.7	25	0	76.7	0	2	2	0	2	2182.14			203001	178	196	Empty	true
Claudia_20151103_NCBI_Sea_Anemone_20151214_Tentacles_Mucus (Use this for paper)	tentacle	01-Tentacle #1	File Name: VL_20151214_ALM_01.raw (F004606)	predicted protein [Nematostella vectensis]	gi|156211825,gi|156359926	NCBI_Sea_Anemone_txid6103.fasta	20982.1	0.993	1	1	2	7e-05	0.0595	LVVVGAGGVGK	K	S	0.997	36.2	25	0	36.2	0	2	0	0	2	955.594			1838580	6	16	Empty	true
Claudia_20151103_NCBI_Sea_Anemone_20151214_Tentacles_Mucus (Use this for paper)	tentacle	01-Tentacle #1	File Name: VL_20151214_ALM_01.raw (F004606)	predicted protein [Nematostella vectensis]	gi|156226135,gi|156400860	NCBI_Sea_Anemone_txid6103.fasta	363787	1	28	34	68	0.00238	0.12	AEINCVDNEDGTCSVDYLPTEPGK	K	Y	0.997	38.8	25	0	38.8	0	0	2	0	2	2683.15			707913	2823	2846	Empty	true
Claudia_20151103_NCBI_Sea_Anemone_20151214_Tentacles_Mucus (Use this for paper)	tentacle	01-Tentacle #1	File Name: VL_20151214_ALM_01.raw (F004606)	predicted protein [Nematostella vectensis]	gi|156226135,gi|156400860	NCBI_Sea_Anemone_txid6103.fasta	363787	1	28	34	68	0.00238	0.12	AGPPFDASK	R	V	0.995	32	25	16.4	26.5	0	1	0	0	2	889.442			787812	1764	1772	Empty	true
Claudia_20151103_NCBI_Sea_Anemone_20151214_Tentacles_Mucus (Use this for paper)	tentacle	01-Tentacle #1	File Name: VL_20151214_ALM_01.raw (F004606)	predicted protein [Nematostella vectensis]	gi|156226135,gi|156400860	NCBI_Sea_Anemone_txid6103.fasta	363787	1	28	34	68	0.00238	0.12	APFTVDTR	R	G	0.996	36.2	25.5	14.5	30.8	0	1	0	0	2	906.468			1195850	930	937	Empty	true
Claudia_20151103_NCBI_Sea_Anemone_20151214_Tentacles_Mucus (Use this for paper)	tentacle	01-Tentacle #1	File Name: VL_20151214_ALM_01.raw (F004606)	predicted protein [Nematostella vectensis]	gi|156226135,gi|156400860	NCBI_Sea_Anemone_txid6103.fasta	363787	1	28	34	68	0.00238	0.12	AVLGQPNSFTVNASNAGR	R	G	0.997	81.2	25	0	81.2	0	4	1	0	2	1802.91			2437050	3291	3308	Empty	true
Claudia_20151103_NCBI_Sea_Anemone_20151214_Tentacles_Mucus (Use this for paper)	tentacle	01-Tentacle #1	File Name: VL_20151214_ALM_01.raw (F004606)	predicted protein [Nematostella vectensis]	gi|156226135,gi|156400860	NCBI_Sea_Anemone_txid6103.fasta	363787	1	28	34	68	0.00238	0.12	AYGPGLER	K	G	0.997	33.8	25.3	13.1	27.2	0	2	0	0	2	862.442			4698100	1010	1017	Empty	true
Claudia_20151103_NCBI_Sea_Anemone_20151214_Tentacles_Mucus (Use this for paper)	tentacle	01-Tentacle #1	File Name: VL_20151214_ALM_01.raw (F004606)	predicted protein [Nematostella vectensis]	gi|156226135,gi|156400860	NCBI_Sea_Anemone_txid6103.fasta	363787	1	28	34	68	0.00238	0.12	DAGPGGLAIAVEGPAK	R	A	0.997	73.8	25	0	69.8	0	2	0	0	2	1422.76			1821420	3014	3029	Empty	true
Claudia_20151103_NCBI_Sea_Anemone_20151214_Tentacles_Mucus (Use this for paper)	tentacle	01-Tentacle #1	File Name: VL_20151214_ALM_01.raw (F004606)	predicted protein [Nematostella vectensis]	gi|156226135,gi|156400860	NCBI_Sea_Anemone_txid6103.fasta	363787	1	28	34	68	0.00238	0.12	DAGYGGLGLSIEGPSK	R	A	0.997	65.8	25	13.7	64.4	0	2	0	0	2	1520.76			2609980	2807	2822	Empty	true
Claudia_20151103_NCBI_Sea_Anemone_20151214_Tentacles_Mucus (Use this for paper)	tentacle	01-Tentacle #1	File Name: VL_20151214_ALM_01.raw (F004606)	predicted protein [Nematostella vectensis]	gi|156226135,gi|156400860	NCBI_Sea_Anemone_txid6103.fasta	363787	1	28	34	68	0.00238	0.12	EPCEFTVVTR	K	D	0.992	32.5	25	13.6	24.3	0	1	0	0	2	1237.59			1103850	2078	2087	Empty	true
Claudia_20151103_NCBI_Sea_Anemone_20151214_Tentacles_Mucus (Use this for paper)	tentacle	01-Tentacle #1	File Name: VL_20151214_ALM_01.raw (F004606)	predicted protein [Nematostella vectensis]	gi|156226135,gi|156400860	NCBI_Sea_Anemone_txid6103.fasta	363787	1	28	34	68	0.00238	0.12	FADEDIPGSPFK	R	V	0.997	63.3	25	13.8	55.8	0	2	0	0	2	1322.63			1946180	3060	3071	Empty	true
Claudia_20151103_NCBI_Sea_Anemone_20151214_Tentacles_Mucus (Use this for paper)	tentacle	01-Tentacle #1	File Name: VL_20151214_ALM_01.raw (F004606)	predicted protein [Nematostella vectensis]	gi|156226135,gi|156400860	NCBI_Sea_Anemone_txid6103.fasta	363787	1	28	34	68	0.00238	0.12	FADEHIPGSPFTAK	K	A	0.997	33.6	25	13.2	33.6	0	2	0	0	2	1516.74			1660550	1651	1664	Empty	true
Claudia_20151103_NCBI_Sea_Anemone_20151214_Tentacles_Mucus (Use this for paper)	tentacle	01-Tentacle #1	File Name: VL_20151214_ALM_01.raw (F004606)	predicted protein [Nematostella vectensis]	gi|156226135,gi|156400860	NCBI_Sea_Anemone_txid6103.fasta	363787	1	28	34	68	0.00238	0.12	FIEDENIR	K	L	0.972	26.8	25.5	17.7	10.1	0	2	0	0	2	1035.51			2900840	434	441	Empty	true
Claudia_20151103_NCBI_Sea_Anemone_20151214_Tentacles_Mucus (Use this for paper)	tentacle	01-Tentacle #1	File Name: VL_20151214_ALM_01.raw (F004606)	predicted protein [Nematostella vectensis]	gi|156226135,gi|156400860	NCBI_Sea_Anemone_txid6103.fasta	363787	1	28	34	68	0.00238	0.12	GAGAGGLSLAIEGPSEAK	K	L	0.997	74.9	25	13.6	74.9	0	2	0	0	2	1584.82			1460340	1605	1622	Empty	true
Claudia_20151103_NCBI_Sea_Anemone_20151214_Tentacles_Mucus (Use this for paper)	tentacle	01-Tentacle #1	File Name: VL_20151214_ALM_01.raw (F004606)	predicted protein [Nematostella vectensis]	gi|156226135,gi|156400860	NCBI_Sea_Anemone_txid6103.fasta	363787	1	28	34	68	0.00238	0.12	GAGDGELDVFVEGPLGEEK	R	V	0.997	57.7	25	0	41.1	0	3	0	0	2	1917.91			1143540	938	956	Empty	true
Claudia_20151103_NCBI_Sea_Anemone_20151214_Tentacles_Mucus (Use this for paper)	tentacle	01-Tentacle #1	File Name: VL_20151214_ALM_01.raw (F004606)	predicted protein [Nematostella vectensis]	gi|156226135,gi|156400860	NCBI_Sea_Anemone_txid6103.fasta	363787	1	28	34	68	0.00238	0.12	GAGEGGLGLTIEGPSEAK	K	I	0.997	71.1	25	0	71.1	0	2	0	0	2	1642.83			1457720	1221	1238	Empty	true
Claudia_20151103_NCBI_Sea_Anemone_20151214_Tentacles_Mucus (Use this for paper)	tentacle	01-Tentacle #1	File Name: VL_20151214_ALM_01.raw (F004606)	predicted protein [Nematostella vectensis]	gi|156226135,gi|156400860	NCBI_Sea_Anemone_txid6103.fasta	363787	1	28	34	68	0.00238	0.12	GIANKPCHFTVETK	R	G	0.987	28	25	13.1	28	0	2	0	0	2	1601.81			266745	1018	1031	Empty	true
Claudia_20151103_NCBI_Sea_Anemone_20151214_Tentacles_Mucus (Use this for paper)	tentacle	01-Tentacle #1	File Name: VL_20151214_ALM_01.raw (F004606)	predicted protein [Nematostella vectensis]	gi|156226135,gi|156400860	NCBI_Sea_Anemone_txid6103.fasta	363787	1	28	34	68	0.00238	0.12	GPGLAPTGVVAGK	K	Y	0.997	39.6	25	0	37.2	0	2	0	0	2	1123.65			1942610	815	827	Empty	true
Claudia_20151103_NCBI_Sea_Anemone_20151214_Tentacles_Mucus (Use this for paper)	tentacle	01-Tentacle #1	File Name: VL_20151214_ALM_01.raw (F004606)	predicted protein [Nematostella vectensis]	gi|156226135,gi|156400860	NCBI_Sea_Anemone_txid6103.fasta	363787	1	28	34	68	0.00238	0.12	GSLMVGVEGPAIPAK	R	E	0.997	59	25	0	59	0	2	0	0	2	1441.77			1218040	3309	3323	Empty	true
Claudia_20151103_NCBI_Sea_Anemone_20151214_Tentacles_Mucus (Use this for paper)	tentacle	01-Tentacle #1	File Name: VL_20151214_ALM_01.raw (F004606)	predicted protein [Nematostella vectensis]	gi|156226135,gi|156400860	NCBI_Sea_Anemone_txid6103.fasta	363787	1	28	34	68	0.00238	0.12	HIPGSPFHVTV	K	-	0.992	30.5	25	13	22	0	2	0	0	2	1190.63			4107120	3357	3367	Empty	true
Claudia_20151103_NCBI_Sea_Anemone_20151214_Tentacles_Mucus (Use this for paper)	tentacle	01-Tentacle #1	File Name: VL_20151214_ALM_01.raw (F004606)	predicted protein [Nematostella vectensis]	gi|156226135,gi|156400860	NCBI_Sea_Anemone_txid6103.fasta	363787	1	28	34	68	0.00238	0.12	HTGSNVYAVNYALEEPGTYILK	K	V	0.997	84.7	25	0	84.7	0	2	2	0	2	2439.22			6090400	3329	3350	Empty	true
Claudia_20151103_NCBI_Sea_Anemone_20151214_Tentacles_Mucus (Use this for paper)	tentacle	01-Tentacle #1	File Name: VL_20151214_ALM_01.raw (F004606)	predicted protein [Nematostella vectensis]	gi|156226135,gi|156400860	NCBI_Sea_Anemone_txid6103.fasta	363787	1	28	34	68	0.00238	0.12	HVQNSPFSVMVQAQR	R	I	0.997	75.3	25	0	70.3	0	2	2	0	2	1743.86			2681760	2231	2245	Empty	true
Claudia_20151103_NCBI_Sea_Anemone_20151214_Tentacles_Mucus (Use this for paper)	tentacle	01-Tentacle #1	File Name: VL_20151214_ALM_01.raw (F004606)	predicted protein [Nematostella vectensis]	gi|156226135,gi|156400860	NCBI_Sea_Anemone_txid6103.fasta	363787	1	28	34	68	0.00238	0.12	HVTGSPFSVMVSGPGPADASK	K	V	0.997	116	25	0	116	0	2	2	0	2	2043.98			4854760	2762	2782	Empty	true
Claudia_20151103_NCBI_Sea_Anemone_20151214_Tentacles_Mucus (Use this for paper)	tentacle	01-Tentacle #1	File Name: VL_20151214_ALM_01.raw (F004606)	predicted protein [Nematostella vectensis]	gi|156226135,gi|156400860	NCBI_Sea_Anemone_txid6103.fasta	363787	1	28	34	68	0.00238	0.12	IQQNTFTR	K	W	0.996	33.3	25.3	14.9	19.8	0	2	0	0	2	1007.53			1624020	366	373	Empty	true
Claudia_20151103_NCBI_Sea_Anemone_20151214_Tentacles_Mucus (Use this for paper)	tentacle	01-Tentacle #1	File Name: VL_20151214_ALM_01.raw (F004606)	predicted protein [Nematostella vectensis]	gi|156226135,gi|156400860	NCBI_Sea_Anemone_txid6103.fasta	363787	1	28	34	68	0.00238	0.12	LAQDWLDIPQVLDPADMVNPK	K	V	0.997	65.3	25	0	65.3	0	2	1	0	2	2394.2			844155	552	572	Empty	true
Claudia_20151103_NCBI_Sea_Anemone_20151214_Tentacles_Mucus (Use this for paper)	tentacle	01-Tentacle #1	File Name: VL_20151214_ALM_01.raw (F004606)	predicted protein [Nematostella vectensis]	gi|156226135,gi|156400860	NCBI_Sea_Anemone_txid6103.fasta	363787	1	28	34	68	0.00238	0.12	LVNIDASDIVK	R	G	0.997	60.3	25	18	50.4	0	2	0	0	2	1186.67			3043160	442	452	Empty	true
Claudia_20151103_NCBI_Sea_Anemone_20151214_Tentacles_Mucus (Use this for paper)	tentacle	01-Tentacle #1	File Name: VL_20151214_ALM_01.raw (F004606)	predicted protein [Nematostella vectensis]	gi|156226135,gi|156400860	NCBI_Sea_Anemone_txid6103.fasta	363787	1	28	34	68	0.00238	0.12	QALLAWVK	K	S	0.997	60.4	25	22.3	46.3	0	2	0	0	2	928.562			2409130	490	497	Empty	true
Claudia_20151103_NCBI_Sea_Anemone_20151214_Tentacles_Mucus (Use this for paper)	tentacle	01-Tentacle #1	File Name: VL_20151214_ALM_01.raw (F004606)	predicted protein [Nematostella vectensis]	gi|156226135,gi|156400860	NCBI_Sea_Anemone_txid6103.fasta	363787	1	28	34	68	0.00238	0.12	TLSAVFIPNETGEHIINVK	K	K	0.997	37.1	25	0	37.1	0	1	1	0	2	2082.12			2156800	2652	2670	Empty	true
Claudia_20151103_NCBI_Sea_Anemone_20151214_Tentacles_Mucus (Use this for paper)	tentacle	01-Tentacle #1	File Name: VL_20151214_ALM_01.raw (F004606)	predicted protein [Nematostella vectensis]	gi|156226135,gi|156400860	NCBI_Sea_Anemone_txid6103.fasta	363787	1	28	34	68	0.00238	0.12	VDELSMMTYVSYFPEAK	K	L	0.997	73.4	25	0	73.4	0	4	0	0	2	2041.91			1175250	573	589	Empty	true
Claudia_20151103_NCBI_Sea_Anemone_20151214_Tentacles_Mucus (Use this for paper)	tentacle	01-Tentacle #1	File Name: VL_20151214_ALM_01.raw (F004606)	predicted protein [Nematostella vectensis]	gi|156226135,gi|156400860	NCBI_Sea_Anemone_txid6103.fasta	363787	1	28	34	68	0.00238	0.12	VEVSSDLDAGK	R	A	0.997	62.8	25	17.1	60.8	0	4	0	0	2	1119.55			2306090	800	810	Empty	true
Claudia_20151103_NCBI_Sea_Anemone_20151214_Tentacles_Mucus (Use this for paper)	tentacle	01-Tentacle #1	File Name: VL_20151214_ALM_01.raw (F004606)	methionine adenosyltransferase, partial [Metridium senile]	gi|46909375	NCBI_Sea_Anemone_txid6103.fasta	34682.5	1	2	2	3	0.000105	0.0972	TCNVLVALEQQSSDIAQGVHLGR	K	H	0.997	40.5	25	0	38.1	0	0	2	0	2	2495.27			632942	71	93	Empty	true
Claudia_20151103_NCBI_Sea_Anemone_20151214_Tentacles_Mucus (Use this for paper)	tentacle	01-Tentacle #1	File Name: VL_20151214_ALM_01.raw (F004606)	methionine adenosyltransferase, partial [Metridium senile]	gi|46909375	NCBI_Sea_Anemone_txid6103.fasta	34682.5	1	2	2	3	0.000105	0.0972	TQVTVEYK	K	F	0.988	28.2	25	15	26.7	0	1	0	0	2	967.51			1290510	150	157	Empty	true
Claudia_20151103_NCBI_Sea_Anemone_20151214_Tentacles_Mucus (Use this for paper)	tentacle	01-Tentacle #1	File Name: VL_20151214_ALM_01.raw (F004606)	predicted protein [Nematostella vectensis]	gi|156224185,gi|156395354	NCBI_Sea_Anemone_txid6103.fasta	41808.7	1	24	38	164	0.00574	0.76	AGFAGDDAPR	K	A	0.997	74.7	25	15.2	69.2	0	3	0	0	2	976.448			3553550	19	28	Empty	true	gi|156217052,gi|156375340
Claudia_20151103_NCBI_Sea_Anemone_20151214_Tentacles_Mucus (Use this for paper)	tentacle	01-Tentacle #1	File Name: VL_20151214_ALM_01.raw (F004606)	predicted protein [Nematostella vectensis]	gi|156224185,gi|156395354	NCBI_Sea_Anemone_txid6103.fasta	41808.7	1	24	38	164	0.00574	0.76	AVFPSIVGRPR	R	H	0.997	56.5	25	13.4	56.5	0	4	0	0	2	1198.71			8922670	29	39	Empty	true	gi|156217052,gi|156375340
Claudia_20151103_NCBI_Sea_Anemone_20151214_Tentacles_Mucus (Use this for paper)	tentacle	01-Tentacle #1	File Name: VL_20151214_ALM_01.raw (F004606)	predicted protein [Nematostella vectensis]	gi|156224185,gi|156395354	NCBI_Sea_Anemone_txid6103.fasta	41808.7	1	24	38	164	0.00574	0.76	CDVDIRK	K	D	0.997	37	25.9	28.4	24.9	0	1	0	0	2	905.451			591050	285	291	Empty	true	gi|156217052,gi|156375340
Claudia_20151103_NCBI_Sea_Anemone_20151214_Tentacles_Mucus (Use this for paper)	tentacle	01-Tentacle #1	File Name: VL_20151214_ALM_01.raw (F004606)	predicted protein [Nematostella vectensis]	gi|156224185,gi|156395354	NCBI_Sea_Anemone_txid6103.fasta	41808.7	1	24	38	164	0.00574	0.76	CPEAMFQPSFLGMESAGIHETTYNSIMK	R	C	0.997	40.1	25	0	40.1	0	0	2	0	2	3224.4			1378910	257	284	Empty	true
Claudia_20151103_NCBI_Sea_Anemone_20151214_Tentacles_Mucus (Use this for paper)	tentacle	01-Tentacle #1	File Name: VL_20151214_ALM_01.raw (F004606)	predicted protein [Nematostella vectensis]	gi|156224185,gi|156395354	NCBI_Sea_Anemone_txid6103.fasta	41808.7	1	24	38	164	0.00574	0.76	DLTDYLMK	R	I	0.997	44	25	32.3	36.2	0	2	0	0	2	1014.48			55432700	184	191	Empty	true	gi|156217052,gi|156375340
Claudia_20151103_NCBI_Sea_Anemone_20151214_Tentacles_Mucus (Use this for paper)	tentacle	01-Tentacle #1	File Name: VL_20151214_ALM_01.raw (F004606)	predicted protein [Nematostella vectensis]	gi|156224185,gi|156395354	NCBI_Sea_Anemone_txid6103.fasta	41808.7	1	24	38	164	0.00574	0.76	DLYANTVLSGGSTMYPGIADR	K	M	0.997	112	25	0	112	0	6	6	0	2	2217.05			12474400	292	312	Empty	true
Claudia_20151103_NCBI_Sea_Anemone_20151214_Tentacles_Mucus (Use this for paper)	tentacle	01-Tentacle #1	File Name: VL_20151214_ALM_01.raw (F004606)	predicted protein [Nematostella vectensis]	gi|156224185,gi|156395354	NCBI_Sea_Anemone_txid6103.fasta	41808.7	1	24	38	164	0.00574	0.76	DSYVGDEAQSK	K	R	0.997	60.6	25	13.4	60.6	0	3	0	0	2	1198.52			346774	51	61	Empty	true	gi|156217052,gi|156375340
Claudia_20151103_NCBI_Sea_Anemone_20151214_Tentacles_Mucus (Use this for paper)	tentacle	01-Tentacle #1	File Name: VL_20151214_ALM_01.raw (F004606)	predicted protein [Nematostella vectensis]	gi|156224185,gi|156395354	NCBI_Sea_Anemone_txid6103.fasta	41808.7	1	24	38	164	0.00574	0.76	DSYVGDEAQSKR	K	G	0.997	55.2	25	17	55.2	0	2	3	0	2	1354.62			755253	51	62	Empty	true	gi|156217052,gi|156375340
Claudia_20151103_NCBI_Sea_Anemone_20151214_Tentacles_Mucus (Use this for paper)	tentacle	01-Tentacle #1	File Name: VL_20151214_ALM_01.raw (F004606)	predicted protein [Nematostella vectensis]	gi|156224185,gi|156395354	NCBI_Sea_Anemone_txid6103.fasta	41808.7	1	24	38	164	0.00574	0.76	EKMTQIMFETFNSPAMYVAIQAVLSLYASGR	R	T	0.997	50.2	25	0	50.2	0	0	9	0	2	3544.72			209864	117	147	Empty	true	gi|156217052,gi|156375340
Claudia_20151103_NCBI_Sea_Anemone_20151214_Tentacles_Mucus (Use this for paper)	tentacle	01-Tentacle #1	File Name: VL_20151214_ALM_01.raw (F004606)	predicted protein [Nematostella vectensis]	gi|156224185,gi|156395354	NCBI_Sea_Anemone_txid6103.fasta	41808.7	1	24	38	164	0.00574	0.76	GYSFTTTAER	R	E	0.997	68.2	25	0	60.8	0	2	0	0	2	1132.53			103769000	197	206	Empty	true	gi|156217052,gi|156375340
Claudia_20151103_NCBI_Sea_Anemone_20151214_Tentacles_Mucus (Use this for paper)	tentacle	01-Tentacle #1	File Name: VL_20151214_ALM_01.raw (F004606)	predicted protein [Nematostella vectensis]	gi|156224185,gi|156395354	NCBI_Sea_Anemone_txid6103.fasta	41808.7	1	24	38	164	0.00574	0.76	HQGVMVGMGQK	R	D	0.997	47.9	25	0	47.9	0	4	7	0	2	1203.56			5054510	40	50	Empty	true	gi|156217052,gi|156375340
Claudia_20151103_NCBI_Sea_Anemone_20151214_Tentacles_Mucus (Use this for paper)	tentacle	01-Tentacle #1	File Name: VL_20151214_ALM_01.raw (F004606)	predicted protein [Nematostella vectensis]	gi|156224185,gi|156395354	NCBI_Sea_Anemone_txid6103.fasta	41808.7	1	24	38	164	0.00574	0.76	HQGVMVGMGQKDSYVGDEAQSK	R	R	0.997	37	25	0	37	0	0	2	0	2	2383.07			343701	40	61	Empty	true	gi|156217052,gi|156375340
Claudia_20151103_NCBI_Sea_Anemone_20151214_Tentacles_Mucus (Use this for paper)	tentacle	01-Tentacle #1	File Name: VL_20151214_ALM_01.raw (F004606)	predicted protein [Nematostella vectensis]	gi|156224185,gi|156395354	NCBI_Sea_Anemone_txid6103.fasta	41808.7	1	24	38	164	0.00574	0.76	IIAPPER	K	K	0.983	26.8	25	0	1.89	0	1	0	0	2	795.472			21372100	329	335	Empty	true	gi|156217052,gi|156375340
Claudia_20151103_NCBI_Sea_Anemone_20151214_Tentacles_Mucus (Use this for paper)	tentacle	01-Tentacle #1	File Name: VL_20151214_ALM_01.raw (F004606)	predicted protein [Nematostella vectensis]	gi|156224185,gi|156395354	NCBI_Sea_Anemone_txid6103.fasta	41808.7	1	24	38	164	0.00574	0.76	IIAPPERK	K	Y	0.99	28.8	25	0	23.2	0	2	0	0	2	923.567			3469100	329	336	Empty	true	gi|156217052,gi|156375340
Claudia_20151103_NCBI_Sea_Anemone_20151214_Tentacles_Mucus (Use this for paper)	tentacle	01-Tentacle #1	File Name: VL_20151214_ALM_01.raw (F004606)	predicted protein [Nematostella vectensis]	gi|156224185,gi|156395354	NCBI_Sea_Anemone_txid6103.fasta	41808.7	1	24	38	164	0.00574	0.76	IWHHTFYNELR	K	V	0.997	47.2	25	13.5	47.2	0	3	4	0	2	1515.75			93560200	85	95	Empty	true	gi|156217052,gi|156375340
Claudia_20151103_NCBI_Sea_Anemone_20151214_Tentacles_Mucus (Use this for paper)	tentacle	01-Tentacle #1	File Name: VL_20151214_ALM_01.raw (F004606)	predicted protein [Nematostella vectensis]	gi|156224185,gi|156395354	NCBI_Sea_Anemone_txid6103.fasta	41808.7	1	24	38	164	0.00574	0.76	KDLYANTVLSGGSTMYPGIADR	R	M	0.997	81.8	25	0	81.8	0	0	4	0	2	2345.14			7324070	291	312	Empty	true
Claudia_20151103_NCBI_Sea_Anemone_20151214_Tentacles_Mucus (Use this for paper)	tentacle	01-Tentacle #1	File Name: VL_20151214_ALM_01.raw (F004606)	predicted protein [Nematostella vectensis]	gi|156224185,gi|156395354	NCBI_Sea_Anemone_txid6103.fasta	41808.7	1	24	38	164	0.00574	0.76	LCYVALDFEQEMQTAASSSSLEK	K	S	0.997	106	25	0	0	0	8	10	0	2	2623.19			10071500	216	238	Empty	true	gi|156217052,gi|156375340
Claudia_20151103_NCBI_Sea_Anemone_20151214_Tentacles_Mucus (Use this for paper)	tentacle	01-Tentacle #1	File Name: VL_20151214_ALM_01.raw (F004606)	predicted protein [Nematostella vectensis]	gi|156224185,gi|156395354	NCBI_Sea_Anemone_txid6103.fasta	41808.7	1	24	38	164	0.00574	0.76	MTQIMFETFNSPAMYVAIQAVLSLYASGR	K	T	0.997	55.5	25	0	55.5	0	0	34	0	2	3287.58			838210	119	147	Empty	true	gi|156217052,gi|156375340
Claudia_20151103_NCBI_Sea_Anemone_20151214_Tentacles_Mucus (Use this for paper)	tentacle	01-Tentacle #1	File Name: VL_20151214_ALM_01.raw (F004606)	predicted protein [Nematostella vectensis]	gi|156224185,gi|156395354	NCBI_Sea_Anemone_txid6103.fasta	41808.7	1	24	38	164	0.00574	0.76	QEYDESGPSIVHR	K	K	0.997	58	25	15.7	57.1	0	4	4	0	2	1516.7			11899600	360	372	Empty	true
Claudia_20151103_NCBI_Sea_Anemone_20151214_Tentacles_Mucus (Use this for paper)	tentacle	01-Tentacle #1	File Name: VL_20151214_ALM_01.raw (F004606)	predicted protein [Nematostella vectensis]	gi|156224185,gi|156395354	NCBI_Sea_Anemone_txid6103.fasta	41808.7	1	24	38	164	0.00574	0.76	QEYDESGPSIVHRK	K	C	0.997	60.4	25	21.9	59.7	0	2	2	0	2	1644.8			2603780	360	373	Empty	true
Claudia_20151103_NCBI_Sea_Anemone_20151214_Tentacles_Mucus (Use this for paper)	tentacle	01-Tentacle #1	File Name: VL_20151214_ALM_01.raw (F004606)	predicted protein [Nematostella vectensis]	gi|156224185,gi|156395354	NCBI_Sea_Anemone_txid6103.fasta	41808.7	1	24	38	164	0.00574	0.76	SYELPDGQVITIGNER	K	F	0.997	112	25	13.1	100	0	5	3	0	2	1790.89			88841000	239	254	Empty	true	gi|156217052,gi|156375340
Claudia_20151103_NCBI_Sea_Anemone_20151214_Tentacles_Mucus (Use this for paper)	tentacle	01-Tentacle #1	File Name: VL_20151214_ALM_01.raw (F004606)	predicted protein [Nematostella vectensis]	gi|156224185,gi|156395354	NCBI_Sea_Anemone_txid6103.fasta	41808.7	1	24	38	164	0.00574	0.76	TTGIVMDSGDGVTHTVPIYEGYALPHAILR	R	L	0.997	51.9	25	0	0	0	0	4	7	2	3199.61			22727700	148	177	Empty	true
Claudia_20151103_NCBI_Sea_Anemone_20151214_Tentacles_Mucus (Use this for paper)	tentacle	01-Tentacle #1	File Name: VL_20151214_ALM_01.raw (F004606)	predicted protein [Nematostella vectensis]	gi|156224185,gi|156395354	NCBI_Sea_Anemone_txid6103.fasta	41808.7	1	24	38	164	0.00574	0.76	VAPEEHPVLLTEAPLNPK	R	A	0.997	73.1	25	0	73.1	0	4	4	0	2	1954.06			79275800	96	113	Empty	true	gi|156217052,gi|156375340
Claudia_20151103_NCBI_Sea_Anemone_20151214_Tentacles_Mucus (Use this for paper)	tentacle	01-Tentacle #1	File Name: VL_20151214_ALM_01.raw (F004606)	predicted protein [Nematostella vectensis]	gi|156224185,gi|156395354	NCBI_Sea_Anemone_txid6103.fasta	41808.7	1	24	38	164	0.00574	0.76	YPIEHGIVTNWDDMEK	K	I	0.997	63.5	25	0	63.5	0	1	2	0	2	1962.89			5528590	69	84	Empty	true	gi|156217052,gi|156375340
Claudia_20151103_NCBI_Sea_Anemone_20151214_Tentacles_Mucus (Use this for paper)	tentacle	01-Tentacle #1	File Name: VL_20151214_ALM_01.raw (F004606)	gi|156222546-R	gi|156222546-R,gi|156390789-R		0	0.991	1	1	2	7e-05	0	ATDLALQR	-	-	0.996	33.5	25.8	26.4	22.1	0	2	0	0	2	887.495			1096050	0	0	Empty	true
Claudia_20151103_NCBI_Sea_Anemone_20151214_Tentacles_Mucus (Use this for paper)	tentacle	01-Tentacle #1	File Name: VL_20151214_ALM_01.raw (F004606)	predicted protein [Nematostella vectensis]	gi|156214322,gi|156367416	NCBI_Sea_Anemone_txid6103.fasta	53059.4	0.993	1	1	2	7e-05	0.0248	GELDSFLIEITK	K	N	0.997	69	25	13	66.9	0	2	0	0	2	1364.73			456162	227	238	Empty	true
Claudia_20151103_NCBI_Sea_Anemone_20151214_Tentacles_Mucus (Use this for paper)	tentacle	01-Tentacle #1	File Name: VL_20151214_ALM_01.raw (F004606)	predicted protein [Nematostella vectensis]	gi|156222345,gi|156390389	NCBI_Sea_Anemone_txid6103.fasta	42024	0.993	1	1	2	7e-05	0.035	DSNLALFGSDLEK	K	N	0.997	67	25	0	67	0	2	0	0	2	1408.7			4276300	14	26	Empty	true
Claudia_20151103_NCBI_Sea_Anemone_20151214_Tentacles_Mucus (Use this for paper)	tentacle	01-Tentacle #1	File Name: VL_20151214_ALM_01.raw (F004606)	predicted protein [Nematostella vectensis]	gi|156220979,gi|156386405	NCBI_Sea_Anemone_txid6103.fasta	46162.3	1	2	2	4	0.00014	0.0925	AGPVVEMQGDEMTR	K	I	0.997	59.8	25	0	39.7	0	2	0	0	2	1551.68			115463	6	19	Empty	true
Claudia_20151103_NCBI_Sea_Anemone_20151214_Tentacles_Mucus (Use this for paper)	tentacle	01-Tentacle #1	File Name: VL_20151214_ALM_01.raw (F004606)	predicted protein [Nematostella vectensis]	gi|156220979,gi|156386405	NCBI_Sea_Anemone_txid6103.fasta	46162.3	1	2	2	4	0.00014	0.0925	ETSTNPVASIFAWTR	K	G	0.997	67.7	25	0	59.8	0	2	0	0	2	1679.84			186935	323	337	Empty	true
Claudia_20151103_NCBI_Sea_Anemone_20151214_Tentacles_Mucus (Use this for paper)	tentacle	01-Tentacle #1	File Name: VL_20151214_ALM_01.raw (F004606)	predicted protein [Nematostella vectensis]	gi|156220979,gi|156386405	NCBI_Sea_Anemone_txid6103.fasta	46162.3	1	2	2	4	0.00014	0.0925	NILGGTVFR	R	E	0.993	30	25	25.3	17.1	0	1	0	0	2	976.558			536399	100	108	Empty	false	gi|156387427,gi|156221285
Claudia_20151103_NCBI_Sea_Anemone_20151214_Tentacles_Mucus (Use this for paper)	tentacle	01-Tentacle #1	File Name: VL_20151214_ALM_01.raw (F004606)	predicted protein [Nematostella vectensis]	gi|156219675,gi|156382552	NCBI_Sea_Anemone_txid6103.fasta	24606.3	0.993	1	3	6	0.00021	0.145	FQSSAVMALQEASEAYLVGLFEDTNLCAIHAK	R	R	0.997	63.2	25	0	63.2	0	0	5	1	2	3529.7			313270	85	116	Empty	true
Claudia_20151103_NCBI_Sea_Anemone_20151214_Tentacles_Mucus (Use this for paper)	tentacle	01-Tentacle #1	File Name: VL_20151214_ALM_01.raw (F004606)	predicted protein, partial [Nematostella vectensis]	gi|156227894,gi|156405477	NCBI_Sea_Anemone_txid6103.fasta	69054.4	0.973	1	1	1	3.5e-05	0.0175	LAQDIEDATVR	K	L	0.988	39.7	25	15.4	39.7	0	1	0	0	2	1230.63			596810	46	56	Empty	true
Claudia_20151103_NCBI_Sea_Anemone_20151214_Tentacles_Mucus (Use this for paper)	tentacle	01-Tentacle #1	File Name: VL_20151214_ALM_01.raw (F004606)	predicted protein [Nematostella vectensis]	gi|156215735,gi|156371397	NCBI_Sea_Anemone_txid6103.fasta	23662.7	1	3	3	4	0.00014	0.193	IQEGVFDINNEANGIK	K	L	0.997	78.1	25	0	76.7	0	1	0	0	2	1760.88			284779	171	186	Empty	true
Claudia_20151103_NCBI_Sea_Anemone_20151214_Tentacles_Mucus (Use this for paper)	tentacle	01-Tentacle #1	File Name: VL_20151214_ALM_01.raw (F004606)	predicted protein [Nematostella vectensis]	gi|156215735,gi|156371397	NCBI_Sea_Anemone_txid6103.fasta	23662.7	1	3	3	4	0.00014	0.193	SCLLLQFTDKR	K	F	0.984	19	25	14.4	16.2	0	0	1	0	2	1380.73			327049	20	30	Empty	true
Claudia_20151103_NCBI_Sea_Anemone_20151214_Tentacles_Mucus (Use this for paper)	tentacle	01-Tentacle #1	File Name: VL_20151214_ALM_01.raw (F004606)	predicted protein [Nematostella vectensis]	gi|156215735,gi|156371397	NCBI_Sea_Anemone_txid6103.fasta	23662.7	1	3	3	4	0.00014	0.193	TAANVEEAFINTAK	K	E	0.997	58.4	25	0	52.4	0	2	0	0	2	1478.75			1789360	152	165	Empty	true
Claudia_20151103_NCBI_Sea_Anemone_20151214_Tentacles_Mucus (Use this for paper)	tentacle	01-Tentacle #1	File Name: VL_20151214_ALM_01.raw (F004606)	predicted protein [Nematostella vectensis]	gi|156223932,gi|156394423	NCBI_Sea_Anemone_txid6103.fasta	97099.7	1	2	2	3	0.000105	0.0255	YCAVTQFEPTDAR	K	R	0.997	46.5	25	13.3	46.5	0	2	0	0	2	1557.7			834812	128	140	Empty	true
Claudia_20151103_NCBI_Sea_Anemone_20151214_Tentacles_Mucus (Use this for paper)	tentacle	01-Tentacle #1	File Name: VL_20151214_ALM_01.raw (F004606)	predicted protein [Nematostella vectensis]	gi|156223932,gi|156394423	NCBI_Sea_Anemone_txid6103.fasta	97099.7	1	2	2	3	0.000105	0.0255	YEGGFLLSR	R	L	0.997	43.9	25	13.3	42.6	0	1	0	0	2	1041.54			696741	792	800	Empty	true
Claudia_20151103_NCBI_Sea_Anemone_20151214_Tentacles_Mucus (Use this for paper)	tentacle	01-Tentacle #1	File Name: VL_20151214_ALM_01.raw (F004606)	glyceraldehyde 3-phosphate dehydrogenase, partial [Anemonia sulcata]	gi|256352412	NCBI_Sea_Anemone_txid6103.fasta	20556.1	1	4	4	8	0.00028	0.296	GAHQNVIPASTGAAK	R	A	0.997	72.8	25	15.8	71	0	2	0	0	2	1421.75			432299	130	144	Empty	true
Claudia_20151103_NCBI_Sea_Anemone_20151214_Tentacles_Mucus (Use this for paper)	tentacle	01-Tentacle #1	File Name: VL_20151214_ALM_01.raw (F004606)	glyceraldehyde 3-phosphate dehydrogenase, partial [Anemonia sulcata]	gi|256352412	NCBI_Sea_Anemone_txid6103.fasta	20556.1	1	4	4	8	0.00028	0.296	KVIISAPSADAPMFVMGVNEEK	K	Y	0.997	43.3	25	0	43.3	0	0	2	0	2	2365.18			1199500	47	68	Empty	true
Claudia_20151103_NCBI_Sea_Anemone_20151214_Tentacles_Mucus (Use this for paper)	tentacle	01-Tentacle #1	File Name: VL_20151214_ALM_01.raw (F004606)	glyceraldehyde 3-phosphate dehydrogenase, partial [Anemonia sulcata]	gi|256352412	NCBI_Sea_Anemone_txid6103.fasta	20556.1	1	4	4	8	0.00028	0.296	LTGMAFR	K	V	0.987	29.3	25	13.6	20.3	0	2	0	0	2	811.413			2230190	157	163	Empty	true	gi|124264159
Claudia_20151103_NCBI_Sea_Anemone_20151214_Tentacles_Mucus (Use this for paper)	tentacle	01-Tentacle #1	File Name: VL_20151214_ALM_01.raw (F004606)	glyceraldehyde 3-phosphate dehydrogenase, partial [Anemonia sulcata]	gi|256352412	NCBI_Sea_Anemone_txid6103.fasta	20556.1	1	4	4	8	0.00028	0.296	VPVPDVSVVDLTVR	R	L	0.997	91.8	25	0	91.8	0	2	0	0	2	1494.85			3516290	164	177	Empty	true	gi|124264159
Claudia_20151103_NCBI_Sea_Anemone_20151214_Tentacles_Mucus (Use this for paper)	tentacle	01-Tentacle #1	File Name: VL_20151214_ALM_01.raw (F004606)	arginine kinase [Anthopleura japonica]	gi|2554612,gi|3183059,gi|806394145,gi|806394146,gi|806394147,gi|806394148,gi|806394149,gi|806394150,gi|806394151,gi|806394152	NCBI_Sea_Anemone_txid6103.fasta	80026.4	1	22	28	53	0.00185	0.354	FLEAAGINK	R	E	0.997	50.9	25	28.7	28.2	0	2	0	0	2	962.531			1371750	198	206	Empty	true
Claudia_20151103_NCBI_Sea_Anemone_20151214_Tentacles_Mucus (Use this for paper)	tentacle	01-Tentacle #1	File Name: VL_20151214_ALM_01.raw (F004606)	arginine kinase [Anthopleura japonica]	gi|2554612,gi|3183059,gi|806394145,gi|806394146,gi|806394147,gi|806394148,gi|806394149,gi|806394150,gi|806394151,gi|806394152	NCBI_Sea_Anemone_txid6103.fasta	80026.4	1	22	28	53	0.00185	0.354	FLEAAGINKEWPEGR	R	G	0.997	42.4	25	13.2	40	0	0	2	0	2	1716.87			2323310	198	212	Empty	true
Claudia_20151103_NCBI_Sea_Anemone_20151214_Tentacles_Mucus (Use this for paper)	tentacle	01-Tentacle #1	File Name: VL_20151214_ALM_01.raw (F004606)	arginine kinase [Anthopleura japonica]	gi|2554612,gi|3183059,gi|806394145,gi|806394146,gi|806394147,gi|806394148,gi|806394149,gi|806394150,gi|806394151,gi|806394152	NCBI_Sea_Anemone_txid6103.fasta	80026.4	1	22	28	53	0.00185	0.354	FLEAAGVNK	R	L	0.997	42.9	25	20.9	25.8	0	2	0	0	2	948.515			2922490	550	558	Empty	true	gi|381356389
Claudia_20151103_NCBI_Sea_Anemone_20151214_Tentacles_Mucus (Use this for paper)	tentacle	01-Tentacle #1	File Name: VL_20151214_ALM_01.raw (F004606)	arginine kinase [Anthopleura japonica]	gi|2554612,gi|3183059,gi|806394145,gi|806394146,gi|806394147,gi|806394148,gi|806394149,gi|806394150,gi|806394151,gi|806394152	NCBI_Sea_Anemone_txid6103.fasta	80026.4	1	22	28	53	0.00185	0.354	GIHGEHSESTGEDAGVYDISNR	R	R	0.997	72.5	25	0	66.1	0	0	2	2	2	2330.03			3292830	313	334	Empty	true
Claudia_20151103_NCBI_Sea_Anemone_20151214_Tentacles_Mucus (Use this for paper)	tentacle	01-Tentacle #1	File Name: VL_20151214_ALM_01.raw (F004606)	arginine kinase [Anthopleura japonica]	gi|2554612,gi|3183059,gi|806394145,gi|806394146,gi|806394147,gi|806394148,gi|806394149,gi|806394150,gi|806394151,gi|806394152	NCBI_Sea_Anemone_txid6103.fasta	80026.4	1	22	28	53	0.00185	0.354	GIHGEHSVSTGEDAGVFDISNR	R	R	0.997	74.4	25	0	60.3	0	0	2	0	2	2284.06			2513910	665	686	Empty	true
Claudia_20151103_NCBI_Sea_Anemone_20151214_Tentacles_Mucus (Use this for paper)	tentacle	01-Tentacle #1	File Name: VL_20151214_ALM_01.raw (F004606)	arginine kinase [Anthopleura japonica]	gi|2554612,gi|3183059,gi|806394145,gi|806394146,gi|806394147,gi|806394148,gi|806394149,gi|806394150,gi|806394151,gi|806394152	NCBI_Sea_Anemone_txid6103.fasta	80026.4	1	22	28	53	0.00185	0.354	GSDIGSVFSR	K	L	0.997	53.7	25	28.3	46.9	0	1	0	0	2	1024.51			916593	240	249	Empty	true	gi|381356389
Claudia_20151103_NCBI_Sea_Anemone_20151214_Tentacles_Mucus (Use this for paper)	tentacle	01-Tentacle #1	File Name: VL_20151214_ALM_01.raw (F004606)	arginine kinase [Anthopleura japonica]	gi|2554612,gi|3183059,gi|806394145,gi|806394146,gi|806394147,gi|806394148,gi|806394149,gi|806394150,gi|806394151,gi|806394152	NCBI_Sea_Anemone_txid6103.fasta	80026.4	1	22	28	53	0.00185	0.354	GYALTPGLTR	K	N	0.997	33.8	25	20	23.2	0	2	0	0	2	1048.58			2400250	489	498	Empty	true	gi|381356389
Claudia_20151103_NCBI_Sea_Anemone_20151214_Tentacles_Mucus (Use this for paper)	tentacle	01-Tentacle #1	File Name: VL_20151214_ALM_01.raw (F004606)	arginine kinase [Anthopleura japonica]	gi|2554612,gi|3183059,gi|806394145,gi|806394146,gi|806394147,gi|806394148,gi|806394149,gi|806394150,gi|806394151,gi|806394152	NCBI_Sea_Anemone_txid6103.fasta	80026.4	1	22	28	53	0.00185	0.354	GYGLAPGVTK	K	A	0.997	38.5	25	17.1	34.2	0	2	0	0	2	962.531			2698190	137	146	Empty	true
Claudia_20151103_NCBI_Sea_Anemone_20151214_Tentacles_Mucus (Use this for paper)	tentacle	01-Tentacle #1	File Name: VL_20151214_ALM_01.raw (F004606)	arginine kinase [Anthopleura japonica]	gi|2554612,gi|3183059,gi|806394145,gi|806394146,gi|806394147,gi|806394148,gi|806394149,gi|806394150,gi|806394151,gi|806394152	NCBI_Sea_Anemone_txid6103.fasta	80026.4	1	22	28	53	0.00185	0.354	HGYLTSCPSNLGTGMR	K	A	0.997	51.3	25	0	51.3	0	2	2	0	2	1766.8			1344860	269	284	Empty	true
Claudia_20151103_NCBI_Sea_Anemone_20151214_Tentacles_Mucus (Use this for paper)	tentacle	01-Tentacle #1	File Name: VL_20151214_ALM_01.raw (F004606)	arginine kinase [Anthopleura japonica]	gi|2554612,gi|3183059,gi|806394145,gi|806394146,gi|806394147,gi|806394148,gi|806394149,gi|806394150,gi|806394151,gi|806394152	NCBI_Sea_Anemone_txid6103.fasta	80026.4	1	22	28	53	0.00185	0.354	HTSDMNPEKVDAPNLDPEGTYIR	K	S	0.997	48.6	25	0	48.6	0	0	2	0	2	2615.2			875370	455	477	Empty	true
Claudia_20151103_NCBI_Sea_Anemone_20151214_Tentacles_Mucus (Use this for paper)	tentacle	01-Tentacle #1	File Name: VL_20151214_ALM_01.raw (F004606)	arginine kinase [Anthopleura japonica]	gi|2554612,gi|3183059,gi|806394145,gi|806394146,gi|806394147,gi|806394148,gi|806394149,gi|806394150,gi|806394151,gi|806394152	NCBI_Sea_Anemone_txid6103.fasta	80026.4	1	22	28	53	0.00185	0.354	IVEDYHSPYK	K	L	0.997	54.8	25	16.1	14.9	0	2	0	0	2	1250.61			451135	441	450	Empty	true
Claudia_20151103_NCBI_Sea_Anemone_20151214_Tentacles_Mucus (Use this for paper)	tentacle	01-Tentacle #1	File Name: VL_20151214_ALM_01.raw (F004606)	arginine kinase [Anthopleura japonica]	gi|2554612,gi|3183059,gi|806394145,gi|806394146,gi|806394147,gi|806394148,gi|806394149,gi|806394150,gi|806394151,gi|806394152	NCBI_Sea_Anemone_txid6103.fasta	80026.4	1	22	28	53	0.00185	0.354	KHGYLTSCPSNLGTGMR	K	A	0.997	44	25	0	44	0	0	2	0	2	1894.89			1186500	268	284	Empty	true
Claudia_20151103_NCBI_Sea_Anemone_20151214_Tentacles_Mucus (Use this for paper)	tentacle	01-Tentacle #1	File Name: VL_20151214_ALM_01.raw (F004606)	arginine kinase [Anthopleura japonica]	gi|2554612,gi|3183059,gi|806394145,gi|806394146,gi|806394147,gi|806394148,gi|806394149,gi|806394150,gi|806394151,gi|806394152	NCBI_Sea_Anemone_txid6103.fasta	80026.4	1	22	28	53	0.00185	0.354	KVVGVLTSLTGDLAGK	K	Y	0.997	74.5	25	0	74.5	0	1	2	0	2	1557.92			1251030	155	170	Empty	true	gi|381356389
Claudia_20151103_NCBI_Sea_Anemone_20151214_Tentacles_Mucus (Use this for paper)	tentacle	01-Tentacle #1	File Name: VL_20151214_ALM_01.raw (F004606)	arginine kinase [Anthopleura japonica]	gi|2554612,gi|3183059,gi|806394145,gi|806394146,gi|806394147,gi|806394148,gi|806394149,gi|806394150,gi|806394151,gi|806394152	NCBI_Sea_Anemone_txid6103.fasta	80026.4	1	22	28	53	0.00185	0.354	LGFQHTK	K	K	0.997	33.1	25	31.8	23.2	0	2	0	0	2	830.452			386861	261	267	Empty	true	gi|381356389
Claudia_20151103_NCBI_Sea_Anemone_20151214_Tentacles_Mucus (Use this for paper)	tentacle	01-Tentacle #1	File Name: VL_20151214_ALM_01.raw (F004606)	arginine kinase [Anthopleura japonica]	gi|2554612,gi|3183059,gi|806394145,gi|806394146,gi|806394147,gi|806394148,gi|806394149,gi|806394150,gi|806394151,gi|806394152	NCBI_Sea_Anemone_txid6103.fasta	80026.4	1	22	28	53	0.00185	0.354	LGLSEVQCVQDMYNGVK	R	K	0.997	86.5	25	0	86.5	0	3	2	0	2	1955.92			1579480	689	705	Empty	true
Claudia_20151103_NCBI_Sea_Anemone_20151214_Tentacles_Mucus (Use this for paper)	tentacle	01-Tentacle #1	File Name: VL_20151214_ALM_01.raw (F004606)	arginine kinase [Anthopleura japonica]	gi|2554612,gi|3183059,gi|806394145,gi|806394146,gi|806394147,gi|806394148,gi|806394149,gi|806394150,gi|806394151,gi|806394152	NCBI_Sea_Anemone_txid6103.fasta	80026.4	1	22	28	53	0.00185	0.354	QQLVDDHFLFK	R	K	0.995	25	25	13.6	19.9	0	1	2	0	2	1389.72			6670430	183	193	Empty	true
Claudia_20151103_NCBI_Sea_Anemone_20151214_Tentacles_Mucus (Use this for paper)	tentacle	01-Tentacle #1	File Name: VL_20151214_ALM_01.raw (F004606)	arginine kinase [Anthopleura japonica]	gi|2554612,gi|3183059,gi|806394145,gi|806394146,gi|806394147,gi|806394148,gi|806394149,gi|806394150,gi|806394151,gi|806394152	NCBI_Sea_Anemone_txid6103.fasta	80026.4	1	22	28	53	0.00185	0.354	TFLVWINEEDQLR	K	I	0.997	71.6	25	21.7	64.5	0	3	0	0	2	1662.85			1117160	573	585	Empty	true	gi|381356389
Claudia_20151103_NCBI_Sea_Anemone_20151214_Tentacles_Mucus (Use this for paper)	tentacle	01-Tentacle #1	File Name: VL_20151214_ALM_01.raw (F004606)	arginine kinase [Anthopleura japonica]	gi|2554612,gi|3183059,gi|806394145,gi|806394146,gi|806394147,gi|806394148,gi|806394149,gi|806394150,gi|806394151,gi|806394152	NCBI_Sea_Anemone_txid6103.fasta	80026.4	1	22	28	53	0.00185	0.354	TFLVWLNEEDHLR	K	I	0.997	47.2	25	0	47.2	0	2	2	0	2	1671.85			2113940	221	233	Empty	true
Claudia_20151103_NCBI_Sea_Anemone_20151214_Tentacles_Mucus (Use this for paper)	tentacle	01-Tentacle #1	File Name: VL_20151214_ALM_01.raw (F004606)	arginine kinase [Anthopleura japonica]	gi|2554612,gi|3183059,gi|806394145,gi|806394146,gi|806394147,gi|806394148,gi|806394149,gi|806394150,gi|806394151,gi|806394152	NCBI_Sea_Anemone_txid6103.fasta	80026.4	1	22	28	53	0.00185	0.354	VDAPNLDPEGTYIR	K	S	0.997	46.5	25	0	46.5	0	2	0	0	2	1559.77			2077590	464	477	Empty	true
Claudia_20151103_NCBI_Sea_Anemone_20151214_Tentacles_Mucus (Use this for paper)	tentacle	01-Tentacle #1	File Name: VL_20151214_ALM_01.raw (F004606)	arginine kinase [Anthopleura japonica]	gi|2554612,gi|3183059,gi|806394145,gi|806394146,gi|806394147,gi|806394148,gi|806394149,gi|806394150,gi|806394151,gi|806394152	NCBI_Sea_Anemone_txid6103.fasta	80026.4	1	22	28	53	0.00185	0.354	VVGVLTSLTGDLAGK	K	Y	0.997	74.2	25	0	74.2	0	2	0	0	2	1429.83			1693100	156	170	Empty	true	gi|381356389
Claudia_20151103_NCBI_Sea_Anemone_20151214_Tentacles_Mucus (Use this for paper)	tentacle	01-Tentacle #1	File Name: VL_20151214_ALM_01.raw (F004606)	arginine kinase [Anthopleura japonica]	gi|2554612,gi|3183059,gi|806394145,gi|806394146,gi|806394147,gi|806394148,gi|806394149,gi|806394150,gi|806394151,gi|806394152	NCBI_Sea_Anemone_txid6103.fasta	80026.4	1	22	28	53	0.00185	0.354	YLTPELFDSLK	K	D	0.997	59.2	25	19.4	54.3	0	2	0	0	2	1325.7			999173	386	396	Empty	true
Claudia_20151103_NCBI_Sea_Anemone_20151214_Tentacles_Mucus (Use this for paper)	tentacle	01-Tentacle #1	File Name: VL_20151214_ALM_01.raw (F004606)	two-domain arginine kinase [Nematostella vectensis]	gi|381356389	NCBI_Sea_Anemone_txid6103.fasta	80171	1	2	3	4	0.00014	0.127	FLEAAGVNK	R	L	0.997	42.9	25	20.9	25.8	0	2	0	0	2	948.515			2922490	550	558	Empty	false	gi|2554612,gi|806394149,gi|806394146,gi|806394145,gi|806394148,gi|806394147,gi|3183059,gi|806394152,gi|806394151,gi|806394150
Claudia_20151103_NCBI_Sea_Anemone_20151214_Tentacles_Mucus (Use this for paper)	tentacle	01-Tentacle #1	File Name: VL_20151214_ALM_01.raw (F004606)	two-domain arginine kinase [Nematostella vectensis]	gi|381356389	NCBI_Sea_Anemone_txid6103.fasta	80171	1	2	3	4	0.00014	0.127	GSDIGSVFSR	K	L	0.997	53.7	25	28.3	46.9	0	1	0	0	2	1024.51			916593	592	601	Empty	false	gi|2554612,gi|806394149,gi|806394146,gi|806394145,gi|806394148,gi|806394147,gi|3183059,gi|806394152,gi|806394151,gi|806394150
Claudia_20151103_NCBI_Sea_Anemone_20151214_Tentacles_Mucus (Use this for paper)	tentacle	01-Tentacle #1	File Name: VL_20151214_ALM_01.raw (F004606)	two-domain arginine kinase [Nematostella vectensis]	gi|381356389	NCBI_Sea_Anemone_txid6103.fasta	80171	1	2	3	4	0.00014	0.127	GYALTPGLTR	K	K	0.997	33.8	25	20	23.2	0	2	0	0	2	1048.58			2400250	489	498	Empty	false	gi|2554612,gi|806394149,gi|806394146,gi|806394145,gi|806394148,gi|806394147,gi|3183059,gi|806394152,gi|806394151,gi|806394150
Claudia_20151103_NCBI_Sea_Anemone_20151214_Tentacles_Mucus (Use this for paper)	tentacle	01-Tentacle #1	File Name: VL_20151214_ALM_01.raw (F004606)	two-domain arginine kinase [Nematostella vectensis]	gi|381356389	NCBI_Sea_Anemone_txid6103.fasta	80171	1	2	3	4	0.00014	0.127	KVVGVLTSLTGDLAGK	K	Y	0.997	74.5	25	0	74.5	0	1	2	0	2	1557.92			1251030	155	170	Empty	false	gi|2554612,gi|806394149,gi|806394146,gi|806394145,gi|806394148,gi|806394147,gi|3183059,gi|806394152,gi|806394151,gi|806394150
Claudia_20151103_NCBI_Sea_Anemone_20151214_Tentacles_Mucus (Use this for paper)	tentacle	01-Tentacle #1	File Name: VL_20151214_ALM_01.raw (F004606)	two-domain arginine kinase [Nematostella vectensis]	gi|381356389	NCBI_Sea_Anemone_txid6103.fasta	80171	1	2	3	4	0.00014	0.127	LGFQHTK	K	S	0.997	33.1	25	31.8	23.2	0	2	0	0	2	830.452			386861	261	267	Empty	false	gi|2554612,gi|806394149,gi|806394146,gi|806394145,gi|806394148,gi|806394147,gi|3183059,gi|806394152,gi|806394151,gi|806394150
Claudia_20151103_NCBI_Sea_Anemone_20151214_Tentacles_Mucus (Use this for paper)	tentacle	01-Tentacle #1	File Name: VL_20151214_ALM_01.raw (F004606)	two-domain arginine kinase [Nematostella vectensis]	gi|381356389	NCBI_Sea_Anemone_txid6103.fasta	80171	1	2	3	4	0.00014	0.127	LGLSEVQCVQDMYNGVK	R	K	0.997	41.4	25	0	41.4	0	1	0	0	2	1955.92			183545	689	705	Empty	true
Claudia_20151103_NCBI_Sea_Anemone_20151214_Tentacles_Mucus (Use this for paper)	tentacle	01-Tentacle #1	File Name: VL_20151214_ALM_01.raw (F004606)	two-domain arginine kinase [Nematostella vectensis]	gi|381356389	NCBI_Sea_Anemone_txid6103.fasta	80171	1	2	3	4	0.00014	0.127	LVDDHFLFK	K	K	0.996	33.5	25.5	13.4	33.5	0	2	1	0	2	1133.6			3251990	537	545	Empty	true
Claudia_20151103_NCBI_Sea_Anemone_20151214_Tentacles_Mucus (Use this for paper)	tentacle	01-Tentacle #1	File Name: VL_20151214_ALM_01.raw (F004606)	two-domain arginine kinase [Nematostella vectensis]	gi|381356389	NCBI_Sea_Anemone_txid6103.fasta	80171	1	2	3	4	0.00014	0.127	TFLVWINEEDQLR	K	I	0.997	71.6	25	21.7	64.5	0	3	0	0	2	1662.85			1117160	573	585	Empty	false	gi|2554612,gi|806394149,gi|806394146,gi|806394145,gi|806394148,gi|806394147,gi|3183059,gi|806394152,gi|806394151,gi|806394150
Claudia_20151103_NCBI_Sea_Anemone_20151214_Tentacles_Mucus (Use this for paper)	tentacle	01-Tentacle #1	File Name: VL_20151214_ALM_01.raw (F004606)	two-domain arginine kinase [Nematostella vectensis]	gi|381356389	NCBI_Sea_Anemone_txid6103.fasta	80171	1	2	3	4	0.00014	0.127	VVGVLTSLTGDLAGK	K	Y	0.997	74.2	25	0	74.2	0	2	0	0	2	1429.83			1693100	156	170	Empty	false	gi|2554612,gi|806394149,gi|806394146,gi|806394145,gi|806394148,gi|806394147,gi|3183059,gi|806394152,gi|806394151,gi|806394150
Claudia_20151103_NCBI_Sea_Anemone_20151214_Tentacles_Mucus (Use this for paper)	tentacle	01-Tentacle #1	File Name: VL_20151214_ALM_01.raw (F004606)	predicted protein [Nematostella vectensis]	gi|156227231,gi|156403806	NCBI_Sea_Anemone_txid6103.fasta	101757	1	5	6	10	0.00035	0.05	CIYFVETFVK	R	D	0.986	29.1	25	0	24.9	0	2	0	0	2	1305.65			738066	711	720	Empty	true
Claudia_20151103_NCBI_Sea_Anemone_20151214_Tentacles_Mucus (Use this for paper)	tentacle	01-Tentacle #1	File Name: VL_20151214_ALM_01.raw (F004606)	predicted protein [Nematostella vectensis]	gi|156227231,gi|156403806	NCBI_Sea_Anemone_txid6103.fasta	101757	1	5	6	10	0.00035	0.05	IQELHFLPEQGR	R	V	0.997	47.8	25	13.1	47.8	0	2	2	0	2	1466.78			5135570	81	92	Empty	true
Claudia_20151103_NCBI_Sea_Anemone_20151214_Tentacles_Mucus (Use this for paper)	tentacle	01-Tentacle #1	File Name: VL_20151214_ALM_01.raw (F004606)	predicted protein [Nematostella vectensis]	gi|156227231,gi|156403806	NCBI_Sea_Anemone_txid6103.fasta	101757	1	5	6	10	0.00035	0.05	SVLEEVK	K	T	0.991	29.9	25	18.6	11.9	0	2	0	0	2	803.451			2575530	117	123	Empty	true
Claudia_20151103_NCBI_Sea_Anemone_20151214_Tentacles_Mucus (Use this for paper)	tentacle	01-Tentacle #1	File Name: VL_20151214_ALM_01.raw (F004606)	predicted protein [Nematostella vectensis]	gi|156227231,gi|156403806	NCBI_Sea_Anemone_txid6103.fasta	101757	1	5	6	10	0.00035	0.05	TCTLEGR	K	C	0.961	23.5	25	23.7	9.25	0	1	0	0	2	836.393			28157.6	124	130	Empty	true
Claudia_20151103_NCBI_Sea_Anemone_20151214_Tentacles_Mucus (Use this for paper)	tentacle	01-Tentacle #1	File Name: VL_20151214_ALM_01.raw (F004606)	predicted protein [Nematostella vectensis]	gi|156227231,gi|156403806	NCBI_Sea_Anemone_txid6103.fasta	101757	1	5	6	10	0.00035	0.05	VDETVLSMVR	R	C	0.997	43.3	25	13.2	37.1	0	1	0	0	2	1164.59			695217	701	710	Empty	true
Claudia_20151103_NCBI_Sea_Anemone_20151214_Tentacles_Mucus (Use this for paper)	tentacle	01-Tentacle #1	File Name: VL_20151214_ALM_01.raw (F004606)	predicted protein [Nematostella vectensis]	gi|156226971,gi|156402925	NCBI_Sea_Anemone_txid6103.fasta	267677	1	3	3	6	0.00021	0.0152	LFNSMGNAGEMVK	R	Q	0.997	50.4	25	0	50.4	0	2	0	0	2	1429.65			316847	829	841	Empty	true
Claudia_20151103_NCBI_Sea_Anemone_20151214_Tentacles_Mucus (Use this for paper)	tentacle	01-Tentacle #1	File Name: VL_20151214_ALM_01.raw (F004606)	predicted protein [Nematostella vectensis]	gi|156226971,gi|156402925	NCBI_Sea_Anemone_txid6103.fasta	267677	1	3	3	6	0.00021	0.0152	TLQFNPEATVAEALR	K	I	0.997	83.4	25	16.6	71.8	0	2	0	0	2	1659.87			430218	17	31	Empty	true
Claudia_20151103_NCBI_Sea_Anemone_20151214_Tentacles_Mucus (Use this for paper)	tentacle	01-Tentacle #1	File Name: VL_20151214_ALM_01.raw (F004606)	predicted protein [Nematostella vectensis]	gi|156226971,gi|156402925	NCBI_Sea_Anemone_txid6103.fasta	267677	1	3	3	6	0.00021	0.0152	TYGVTFFLVK	K	E	0.997	36.1	25	0	35.4	0	2	0	0	2	1174.65			330465	317	326	Empty	true
Claudia_20151103_NCBI_Sea_Anemone_20151214_Tentacles_Mucus (Use this for paper)	tentacle	01-Tentacle #1	File Name: VL_20151214_ALM_01.raw (F004606)	predicted protein [Nematostella vectensis]	gi|156219058,gi|156380907,gi|32967426	NCBI_Sea_Anemone_txid6103.fasta	49939.9	1	18	19	41	0.00143	0.612	ALTVPELTQQMFDAK	R	N	0.997	51.2	25.8	0	51.2	0	4	0	0	2	1707.86			2033660	283	297	Empty	true	gi|156389348,gi|156222042,gi|86559792
Claudia_20151103_NCBI_Sea_Anemone_20151214_Tentacles_Mucus (Use this for paper)	tentacle	01-Tentacle #1	File Name: VL_20151214_ALM_01.raw (F004606)	predicted protein [Nematostella vectensis]	gi|156219058,gi|156380907,gi|32967426	NCBI_Sea_Anemone_txid6103.fasta	49939.9	1	18	19	41	0.00143	0.612	EAESCDCLQGFQLTHSLGGGTGSGMGTLLISK	K	I	0.997	59.6	25	0	0	0	0	1	0	2	3327.53			745161	123	154	Empty	true
Claudia_20151103_NCBI_Sea_Anemone_20151214_Tentacles_Mucus (Use this for paper)	tentacle	01-Tentacle #1	File Name: VL_20151214_ALM_01.raw (F004606)	predicted protein [Nematostella vectensis]	gi|156219058,gi|156380907,gi|32967426	NCBI_Sea_Anemone_txid6103.fasta	49939.9	1	18	19	41	0.00143	0.612	EVDEQMLNVQNK	K	N	0.997	76.7	25	0	72.1	0	2	0	0	2	1462.68			803608	325	336	Empty	true	gi|86559792
Claudia_20151103_NCBI_Sea_Anemone_20151214_Tentacles_Mucus (Use this for paper)	tentacle	01-Tentacle #1	File Name: VL_20151214_ALM_01.raw (F004606)	predicted protein [Nematostella vectensis]	gi|156219058,gi|156380907,gi|32967426	NCBI_Sea_Anemone_txid6103.fasta	49939.9	1	18	19	41	0.00143	0.612	FPGQLNADLR	R	K	0.976	26.8	25	18	18.5	0	1	0	0	2	1130.6			963460	242	251	Empty	true	gi|156389348,gi|156222042,gi|86559792
Claudia_20151103_NCBI_Sea_Anemone_20151214_Tentacles_Mucus (Use this for paper)	tentacle	01-Tentacle #1	File Name: VL_20151214_ALM_01.raw (F004606)	predicted protein [Nematostella vectensis]	gi|156219058,gi|156380907,gi|32967426	NCBI_Sea_Anemone_txid6103.fasta	49939.9	1	18	19	41	0.00143	0.612	FWEVISDEHGIDPTGTYHGDSDLQLER	K	I	0.997	43	25	0	43	0	0	2	0	2	3116.42			1427510	20	46	Empty	true
Claudia_20151103_NCBI_Sea_Anemone_20151214_Tentacles_Mucus (Use this for paper)	tentacle	01-Tentacle #1	File Name: VL_20151214_ALM_01.raw (F004606)	predicted protein [Nematostella vectensis]	gi|156219058,gi|156380907,gi|32967426	NCBI_Sea_Anemone_txid6103.fasta	49939.9	1	18	19	41	0.00143	0.612	GHYTEGAELVDSVLDVVR	K	K	0.997	109	25	13.6	106	0	1	2	0	2	1958.98			671446	104	121	Empty	true	gi|156389348,gi|156222042
Claudia_20151103_NCBI_Sea_Anemone_20151214_Tentacles_Mucus (Use this for paper)	tentacle	01-Tentacle #1	File Name: VL_20151214_ALM_01.raw (F004606)	predicted protein [Nematostella vectensis]	gi|156219058,gi|156380907,gi|32967426	NCBI_Sea_Anemone_txid6103.fasta	49939.9	1	18	19	41	0.00143	0.612	GHYTEGAELVDSVLDVVRK	K	E	0.997	50.8	25	0	50.8	0	0	2	0	2	2087.08			321887	104	122	Empty	true	gi|156389348,gi|156222042
Claudia_20151103_NCBI_Sea_Anemone_20151214_Tentacles_Mucus (Use this for paper)	tentacle	01-Tentacle #1	File Name: VL_20151214_ALM_01.raw (F004606)	predicted protein [Nematostella vectensis]	gi|156219058,gi|156380907,gi|32967426	NCBI_Sea_Anemone_txid6103.fasta	49939.9	1	18	19	41	0.00143	0.612	IMNTFSVVPSPK	R	V	0.997	56.4	25.1	17.5	49.3	0	1	0	0	2	1335.7			1212920	163	174	Empty	true	gi|156389348,gi|156222042
Claudia_20151103_NCBI_Sea_Anemone_20151214_Tentacles_Mucus (Use this for paper)	tentacle	01-Tentacle #1	File Name: VL_20151214_ALM_01.raw (F004606)	predicted protein [Nematostella vectensis]	gi|156219058,gi|156380907,gi|32967426	NCBI_Sea_Anemone_txid6103.fasta	49939.9	1	18	19	41	0.00143	0.612	INVYYNEATGGK	R	Y	0.997	55.9	25	18.3	38.6	0	2	0	0	2	1328.65			3822590	47	58	Empty	true	gi|156389348,gi|156222042
Claudia_20151103_NCBI_Sea_Anemone_20151214_Tentacles_Mucus (Use this for paper)	tentacle	01-Tentacle #1	File Name: VL_20151214_ALM_01.raw (F004606)	predicted protein [Nematostella vectensis]	gi|156219058,gi|156380907,gi|32967426	NCBI_Sea_Anemone_txid6103.fasta	49939.9	1	18	19	41	0.00143	0.612	ISEQFTAMFR	R	R	0.997	69.5	25	15	69.5	0	2	0	0	2	1245.59			1556480	381	390	Empty	true	gi|156389348,gi|156222042,gi|86559792
Claudia_20151103_NCBI_Sea_Anemone_20151214_Tentacles_Mucus (Use this for paper)	tentacle	01-Tentacle #1	File Name: VL_20151214_ALM_01.raw (F004606)	predicted protein [Nematostella vectensis]	gi|156219058,gi|156380907,gi|32967426	NCBI_Sea_Anemone_txid6103.fasta	49939.9	1	18	19	41	0.00143	0.612	LAVNMVPFPR	K	L	0.997	48.4	25	13.3	41.8	0	2	0	0	2	1159.63			2898890	253	262	Empty	true	gi|156389348,gi|156222042,gi|86559792
Claudia_20151103_NCBI_Sea_Anemone_20151214_Tentacles_Mucus (Use this for paper)	tentacle	01-Tentacle #1	File Name: VL_20151214_ALM_01.raw (F004606)	predicted protein [Nematostella vectensis]	gi|156219058,gi|156380907,gi|32967426	NCBI_Sea_Anemone_txid6103.fasta	49939.9	1	18	19	41	0.00143	0.612	LHFFMPGFAPLTSR	R	G	0.997	43	25	14.1	40.6	0	0	2	0	2	1636.83			1492470	263	276	Empty	true	gi|86559792
Claudia_20151103_NCBI_Sea_Anemone_20151214_Tentacles_Mucus (Use this for paper)	tentacle	01-Tentacle #1	File Name: VL_20151214_ALM_01.raw (F004606)	predicted protein [Nematostella vectensis]	gi|156219058,gi|156380907,gi|32967426	NCBI_Sea_Anemone_txid6103.fasta	49939.9	1	18	19	41	0.00143	0.612	LTTPTYGDLNHLVSATMSGVTTCLR	K	F	0.997	63.5	25	0	63.5	0	0	5	0	2	2724.33			1676660	217	241	Empty	true	gi|156389348,gi|156222042,gi|86559792
Claudia_20151103_NCBI_Sea_Anemone_20151214_Tentacles_Mucus (Use this for paper)	tentacle	01-Tentacle #1	File Name: VL_20151214_ALM_01.raw (F004606)	predicted protein [Nematostella vectensis]	gi|156219058,gi|156380907,gi|32967426	NCBI_Sea_Anemone_txid6103.fasta	49939.9	1	18	19	41	0.00143	0.612	MSATFIGNSTAIQELFK	K	R	0.997	111	25	13.1	99.9	0	2	0	0	2	1873.94			510917	363	379	Empty	true	gi|156389348,gi|156222042
Claudia_20151103_NCBI_Sea_Anemone_20151214_Tentacles_Mucus (Use this for paper)	tentacle	01-Tentacle #1	File Name: VL_20151214_ALM_01.raw (F004606)	predicted protein [Nematostella vectensis]	gi|156219058,gi|156380907,gi|32967426	NCBI_Sea_Anemone_txid6103.fasta	49939.9	1	18	19	41	0.00143	0.612	NSSYFVEWIPNNVK	K	T	0.997	51.7	25	0	51.7	0	2	0	0	2	1696.83			914179	337	350	Empty	true	gi|156389348,gi|156222042,gi|86559792
Claudia_20151103_NCBI_Sea_Anemone_20151214_Tentacles_Mucus (Use this for paper)	tentacle	01-Tentacle #1	File Name: VL_20151214_ALM_01.raw (F004606)	predicted protein [Nematostella vectensis]	gi|156219058,gi|156380907,gi|32967426	NCBI_Sea_Anemone_txid6103.fasta	49939.9	1	18	19	41	0.00143	0.612	SGPFGQIFRPDNFVFGQSGAGNNWAK	R	G	0.997	73.9	25	0	73.9	0	0	4	0	2	2798.34			8184420	78	103	Empty	true	gi|156389348,gi|156222042
Claudia_20151103_NCBI_Sea_Anemone_20151214_Tentacles_Mucus (Use this for paper)	tentacle	01-Tentacle #1	File Name: VL_20151214_ALM_01.raw (F004606)	predicted protein [Nematostella vectensis]	gi|156219058,gi|156380907,gi|32967426	NCBI_Sea_Anemone_txid6103.fasta	49939.9	1	18	19	41	0.00143	0.612	TAVCDIPPR	K	G	0.997	48.7	25	13.6	39.9	0	2	0	0	2	1028.52			855990	351	359	Empty	true	gi|156389348,gi|156222042,gi|86559792
Claudia_20151103_NCBI_Sea_Anemone_20151214_Tentacles_Mucus (Use this for paper)	tentacle	01-Tentacle #1	File Name: VL_20151214_ALM_01.raw (F004606)	predicted protein [Nematostella vectensis]	gi|156219058,gi|156380907,gi|32967426	NCBI_Sea_Anemone_txid6103.fasta	49939.9	1	18	19	41	0.00143	0.612	YLTVAAMFR	R	G	0.962	25.1	25	13.8	21.8	0	2	0	0	2	1087.56			2489110	310	318	Empty	true	gi|156389348,gi|156222042,gi|86559792
Claudia_20151103_NCBI_Sea_Anemone_20151214_Tentacles_Mucus (Use this for paper)	tentacle	01-Tentacle #1	File Name: VL_20151214_ALM_01.raw (F004606)	predicted protein [Nematostella vectensis]	gi|156221589,gi|156388031	NCBI_Sea_Anemone_txid6103.fasta	22757.4	1	2	2	4	0.00014	0.096	ANEEDAAFVMR	R	Q	0.997	54.7	25	14	54.7	0	2	0	0	2	1268.56			1457950	118	128	Empty	true
Claudia_20151103_NCBI_Sea_Anemone_20151214_Tentacles_Mucus (Use this for paper)	tentacle	01-Tentacle #1	File Name: VL_20151214_ALM_01.raw (F004606)	predicted protein [Nematostella vectensis]	gi|156221589,gi|156388031	NCBI_Sea_Anemone_txid6103.fasta	22757.4	1	2	2	4	0.00014	0.096	LIDYGCAR	K	K	0.997	34.6	25	0	34.6	0	2	0	0	2	967.467			1577850	162	169	Empty	true
Claudia_20151103_NCBI_Sea_Anemone_20151214_Tentacles_Mucus (Use this for paper)	tentacle	01-Tentacle #1	File Name: VL_20151214_ALM_01.raw (F004606)	predicted protein [Nematostella vectensis]	gi|156215172,gi|156369881	NCBI_Sea_Anemone_txid6103.fasta	94660.3	1	2	2	3	0.000105	0.0329	IQGEAAVQQAK	R	L	0.997	46.1	25	14.4	39.6	0	2	0	0	2	1142.62			383114	729	739	Empty	true
Claudia_20151103_NCBI_Sea_Anemone_20151214_Tentacles_Mucus (Use this for paper)	tentacle	01-Tentacle #1	File Name: VL_20151214_ALM_01.raw (F004606)	predicted protein [Nematostella vectensis]	gi|156215172,gi|156369881	NCBI_Sea_Anemone_txid6103.fasta	94660.3	1	2	2	3	0.000105	0.0329	VAGDEWLFEGPGTLIPR	R	K	0.997	79.4	25	13.5	79.4	0	1	0	0	2	1856.95			96783.6	142	158	Empty	true
Claudia_20151103_NCBI_Sea_Anemone_20151214_Tentacles_Mucus (Use this for paper)	tentacle	01-Tentacle #1	File Name: VL_20151214_ALM_01.raw (F004606)	predicted protein [Nematostella vectensis]	gi|156214941,gi|156368996	NCBI_Sea_Anemone_txid6103.fasta	52464.8	1	2	2	3	0.000105	0.0605	GQMVAVSAQELDELDLK	K	V	0.997	76.7	25	0	76.2	0	2	0	0	2	1861.92			1541760	230	246	Empty	true
Claudia_20151103_NCBI_Sea_Anemone_20151214_Tentacles_Mucus (Use this for paper)	tentacle	01-Tentacle #1	File Name: VL_20151214_ALM_01.raw (F004606)	predicted protein [Nematostella vectensis]	gi|156214941,gi|156368996	NCBI_Sea_Anemone_txid6103.fasta	52464.8	1	2	2	3	0.000105	0.0605	KAQSAAWEEK	R	F	0.992	29.7	25	17.7	18.6	0	1	0	0	2	1147.57			79888.1	331	340	Empty	true
Claudia_20151103_NCBI_Sea_Anemone_20151214_Tentacles_Mucus (Use this for paper)	tentacle	01-Tentacle #1	File Name: VL_20151214_ALM_01.raw (F004606)	predicted protein [Nematostella vectensis]	gi|156216173,gi|156372710	NCBI_Sea_Anemone_txid6103.fasta	55084.2	1	2	3	6	0.00021	0.058	DIGGSDPER	R	M	0.992	30.1	25	13.1	24.8	0	2	0	0	2	945.427			72790.5	183	191	Empty	true
Claudia_20151103_NCBI_Sea_Anemone_20151214_Tentacles_Mucus (Use this for paper)	tentacle	01-Tentacle #1	File Name: VL_20151214_ALM_01.raw (F004606)	predicted protein [Nematostella vectensis]	gi|156216173,gi|156372710	NCBI_Sea_Anemone_txid6103.fasta	55084.2	1	2	3	6	0.00021	0.058	NSVGADCYVADEIITSAAGVR	R	V	0.997	118	25	0	118	0	2	2	0	2	2168.03			2464690	321	341	Empty	true
Claudia_20151103_NCBI_Sea_Anemone_20151214_Tentacles_Mucus (Use this for paper)	tentacle	01-Tentacle #1	File Name: VL_20151214_ALM_01.raw (F004606)	predicted protein [Nematostella vectensis]	gi|156222010,gi|156389285	NCBI_Sea_Anemone_txid6103.fasta	27843.9	1	2	2	6	0.00021	0.0744	DSTLIMQLLR	K	D	0.997	52	25	23.7	35.2	0	4	0	0	2	1205.66			865909	216	225	Empty	true
Claudia_20151103_NCBI_Sea_Anemone_20151214_Tentacles_Mucus (Use this for paper)	tentacle	01-Tentacle #1	File Name: VL_20151214_ALM_01.raw (F004606)	predicted protein [Nematostella vectensis]	gi|156222010,gi|156389285	NCBI_Sea_Anemone_txid6103.fasta	27843.9	1	2	2	6	0.00021	0.0744	NLLSVAYK	R	N	0.997	35.3	25	15.3	12.5	0	2	0	0	2	907.525			1177390	43	50	Empty	true
Claudia_20151103_NCBI_Sea_Anemone_20151214_Tentacles_Mucus (Use this for paper)	tentacle	01-Tentacle #1	File Name: VL_20151214_ALM_01.raw (F004606)	predicted protein [Nematostella vectensis]	gi|156221578,gi|156388009	NCBI_Sea_Anemone_txid6103.fasta	267792	1	15	18	30	0.00105	0.0718	DALLLWCQSK	K	T	0.997	43.6	25	18.5	42.1	0	2	0	0	2	1233.63			1194360	146	155	Empty	true
Claudia_20151103_NCBI_Sea_Anemone_20151214_Tentacles_Mucus (Use this for paper)	tentacle	01-Tentacle #1	File Name: VL_20151214_ALM_01.raw (F004606)	predicted protein [Nematostella vectensis]	gi|156221578,gi|156388009	NCBI_Sea_Anemone_txid6103.fasta	267792	1	15	18	30	0.00105	0.0718	DGINESWADLLELIETR	K	T	0.997	83.3	25	13.2	83.3	0	2	2	0	2	1973.98			227756	1761	1777	Empty	true
Claudia_20151103_NCBI_Sea_Anemone_20151214_Tentacles_Mucus (Use this for paper)	tentacle	01-Tentacle #1	File Name: VL_20151214_ALM_01.raw (F004606)	predicted protein [Nematostella vectensis]	gi|156221578,gi|156388009	NCBI_Sea_Anemone_txid6103.fasta	267792	1	15	18	30	0.00105	0.0718	EEVGATVEAVQELIK	K	K	0.997	74.9	25	15.1	74.9	0	1	0	0	2	1614.86			286334	1175	1189	Empty	true
Claudia_20151103_NCBI_Sea_Anemone_20151214_Tentacles_Mucus (Use this for paper)	tentacle	01-Tentacle #1	File Name: VL_20151214_ALM_01.raw (F004606)	predicted protein [Nematostella vectensis]	gi|156221578,gi|156388009	NCBI_Sea_Anemone_txid6103.fasta	267792	1	15	18	30	0.00105	0.0718	HILTYEK	K	A	0.986	27.9	25.5	20.1	19.1	0	1	0	0	2	903.494			558968	1913	1919	Empty	true
Claudia_20151103_NCBI_Sea_Anemone_20151214_Tentacles_Mucus (Use this for paper)	tentacle	01-Tentacle #1	File Name: VL_20151214_ALM_01.raw (F004606)	predicted protein [Nematostella vectensis]	gi|156221578,gi|156388009	NCBI_Sea_Anemone_txid6103.fasta	267792	1	15	18	30	0.00105	0.0718	HLLGVEDLLQK	K	H	0.997	60.8	25	0	52.6	0	2	0	0	2	1264.73			1466090	528	538	Empty	true
Claudia_20151103_NCBI_Sea_Anemone_20151214_Tentacles_Mucus (Use this for paper)	tentacle	01-Tentacle #1	File Name: VL_20151214_ALM_01.raw (F004606)	predicted protein [Nematostella vectensis]	gi|156221578,gi|156388009	NCBI_Sea_Anemone_txid6103.fasta	267792	1	15	18	30	0.00105	0.0718	HRPDLIEFEK	R	L	0.997	44	25	18.4	24.7	0	0	2	0	2	1283.67			3225190	184	193	Empty	true
Claudia_20151103_NCBI_Sea_Anemone_20151214_Tentacles_Mucus (Use this for paper)	tentacle	01-Tentacle #1	File Name: VL_20151214_ALM_01.raw (F004606)	predicted protein [Nematostella vectensis]	gi|156221578,gi|156388009	NCBI_Sea_Anemone_txid6103.fasta	267792	1	15	18	30	0.00105	0.0718	IHNLENVEK	R	S	0.986	18.6	25	14.9	13	0	0	1	0	2	1095.58			478621	80	88	Empty	true
Claudia_20151103_NCBI_Sea_Anemone_20151214_Tentacles_Mucus (Use this for paper)	tentacle	01-Tentacle #1	File Name: VL_20151214_ALM_01.raw (F004606)	predicted protein [Nematostella vectensis]	gi|156221578,gi|156388009	NCBI_Sea_Anemone_txid6103.fasta	267792	1	15	18	30	0.00105	0.0718	KHEAIETDIMAYEER	K	V	0.997	41	25	0	41	0	0	2	0	2	1850.86			1388560	432	446	Empty	true
Claudia_20151103_NCBI_Sea_Anemone_20151214_Tentacles_Mucus (Use this for paper)	tentacle	01-Tentacle #1	File Name: VL_20151214_ALM_01.raw (F004606)	predicted protein [Nematostella vectensis]	gi|156221578,gi|156388009	NCBI_Sea_Anemone_txid6103.fasta	267792	1	15	18	30	0.00105	0.0718	LDQISESGR	R	D	0.997	40.8	25	16	40.4	0	2	0	0	2	1004.5			682695	1310	1318	Empty	true
Claudia_20151103_NCBI_Sea_Anemone_20151214_Tentacles_Mucus (Use this for paper)	tentacle	01-Tentacle #1	File Name: VL_20151214_ALM_01.raw (F004606)	predicted protein [Nematostella vectensis]	gi|156221578,gi|156388009	NCBI_Sea_Anemone_txid6103.fasta	267792	1	15	18	30	0.00105	0.0718	LDTALTVDK	R	G	0.997	46.9	25.1	26.2	31.6	0	2	0	0	2	975.536			2124490	845	853	Empty	true
Claudia_20151103_NCBI_Sea_Anemone_20151214_Tentacles_Mucus (Use this for paper)	tentacle	01-Tentacle #1	File Name: VL_20151214_ALM_01.raw (F004606)	predicted protein [Nematostella vectensis]	gi|156221578,gi|156388009	NCBI_Sea_Anemone_txid6103.fasta	267792	1	15	18	30	0.00105	0.0718	LHDADDLYR	K	F	0.997	37.5	25	0	37.5	0	1	1	0	2	1117.53			559757	1887	1895	Empty	true
Claudia_20151103_NCBI_Sea_Anemone_20151214_Tentacles_Mucus (Use this for paper)	tentacle	01-Tentacle #1	File Name: VL_20151214_ALM_01.raw (F004606)	predicted protein [Nematostella vectensis]	gi|156221578,gi|156388009	NCBI_Sea_Anemone_txid6103.fasta	267792	1	15	18	30	0.00105	0.0718	QRDEALAESGELQR	K	F	0.997	53.7	25	13.2	53.7	0	2	2	0	2	1601.79			2074320	1033	1046	Empty	true
Claudia_20151103_NCBI_Sea_Anemone_20151214_Tentacles_Mucus (Use this for paper)	tentacle	01-Tentacle #1	File Name: VL_20151214_ALM_01.raw (F004606)	predicted protein [Nematostella vectensis]	gi|156221578,gi|156388009	NCBI_Sea_Anemone_txid6103.fasta	267792	1	15	18	30	0.00105	0.0718	RLNNIQR	R	D	0.954	23.1	25	20.6	15.6	0	1	0	0	2	913.533			61046	975	981	Empty	true
Claudia_20151103_NCBI_Sea_Anemone_20151214_Tentacles_Mucus (Use this for paper)	tentacle	01-Tentacle #1	File Name: VL_20151214_ALM_01.raw (F004606)	predicted protein [Nematostella vectensis]	gi|156221578,gi|156388009	NCBI_Sea_Anemone_txid6103.fasta	267792	1	15	18	30	0.00105	0.0718	SSLLITEEDVTNMK	K	D	0.997	64.7	25	0	64.7	0	2	0	0	2	1595.78			1071350	951	964	Empty	true
Claudia_20151103_NCBI_Sea_Anemone_20151214_Tentacles_Mucus (Use this for paper)	tentacle	01-Tentacle #1	File Name: VL_20151214_ALM_01.raw (F004606)	predicted protein [Nematostella vectensis]	gi|156221578,gi|156388009	NCBI_Sea_Anemone_txid6103.fasta	267792	1	15	18	30	0.00105	0.0718	WLELAEVSK	K	H	0.981	27.4	26.1	19.8	27.4	0	2	0	0	2	1074.58			1440770	1342	1350	Empty	true
Claudia_20151103_NCBI_Sea_Anemone_20151214_Tentacles_Mucus (Use this for paper)	tentacle	01-Tentacle #1	File Name: VL_20151214_ALM_01.raw (F004606)	predicted protein [Nematostella vectensis]	gi|156221300,gi|156387456,gi|32401087	NCBI_Sea_Anemone_txid6103.fasta	20463.3	1	2	3	4	0.00014	0.193	LGEIVTTIPTIGFNVETVEYK	K	N	0.997	44.8	25	0	44.8	0	2	1	0	2	2323.24			649627	39	59	Empty	true
Claudia_20151103_NCBI_Sea_Anemone_20151214_Tentacles_Mucus (Use this for paper)	tentacle	01-Tentacle #1	File Name: VL_20151214_ALM_01.raw (F004606)	predicted protein [Nematostella vectensis]	gi|156221300,gi|156387456,gi|32401087	NCBI_Sea_Anemone_txid6103.fasta	20463.3	1	2	3	4	0.00014	0.193	NISFTVWDVGGQDK	K	I	0.997	54.4	25	13	54.3	0	1	0	0	2	1565.76			653767	60	73	Empty	true
Claudia_20151103_NCBI_Sea_Anemone_20151214_Tentacles_Mucus (Use this for paper)	tentacle	01-Tentacle #1	File Name: VL_20151214_ALM_01.raw (F004606)	predicted protein [Nematostella vectensis]	gi|156205601,gi|156340755	NCBI_Sea_Anemone_txid6103.fasta	33345.6	1	2	2	4	0.00014	0.0788	DLEKDCVSETSGHFK	R	R	0.997	30.8	25	0	30.8	0	0	2	0	2	1751.79			661940	109	123	Empty	true
Claudia_20151103_NCBI_Sea_Anemone_20151214_Tentacles_Mucus (Use this for paper)	tentacle	01-Tentacle #1	File Name: VL_20151214_ALM_01.raw (F004606)	predicted protein [Nematostella vectensis]	gi|156205601,gi|156340755	NCBI_Sea_Anemone_txid6103.fasta	33345.6	1	2	2	4	0.00014	0.0788	FNVVLASR	R	S	0.997	61.8	25	21.3	42.6	0	2	0	0	2	905.52			1073490	167	174	Empty	true
Claudia_20151103_NCBI_Sea_Anemone_20151214_Tentacles_Mucus (Use this for paper)	tentacle	01-Tentacle #1	File Name: VL_20151214_ALM_01.raw (F004606)	predicted protein [Nematostella vectensis]	gi|156213980,gi|156366309	NCBI_Sea_Anemone_txid6103.fasta	57332.9	0.993	1	1	1	3.5e-05	0.0545	QLIYNYPEQLFADAGVMAIEHADFEGVER	R	L	0.997	30.7	25	0	30	0	0	1	0	2	3341.58			59104.8	292	320	Empty	true
Claudia_20151103_NCBI_Sea_Anemone_20151214_Tentacles_Mucus (Use this for paper)	tentacle	01-Tentacle #1	File Name: VL_20151214_ALM_01.raw (F004606)	predicted protein [Nematostella vectensis]	gi|156226395,gi|156401378	NCBI_Sea_Anemone_txid6103.fasta	25063	1	3	3	4	0.00014	0.103	LSILYPATTGR	K	N	0.996	37.3	25	13.1	37.3	0	1	0	0	2	1191.67			882455	144	154	Empty	true
Claudia_20151103_NCBI_Sea_Anemone_20151214_Tentacles_Mucus (Use this for paper)	tentacle	01-Tentacle #1	File Name: VL_20151214_ALM_01.raw (F004606)	predicted protein [Nematostella vectensis]	gi|156226395,gi|156401378	NCBI_Sea_Anemone_txid6103.fasta	25063	1	3	3	4	0.00014	0.103	VIDSLQLTATK	R	K	0.997	66.3	25	13.1	66.2	0	1	0	0	2	1188.68			850401	162	172	Empty	true
Claudia_20151103_NCBI_Sea_Anemone_20151214_Tentacles_Mucus (Use this for paper)	tentacle	01-Tentacle #1	File Name: VL_20151214_ALM_01.raw (F004606)	predicted protein [Nematostella vectensis]	gi|156226395,gi|156401378	NCBI_Sea_Anemone_txid6103.fasta	25063	1	3	3	4	0.00014	0.103	VIDSLQLTATKK	R	V	0.997	26	25	13.1	21.1	0	0	2	0	2	1316.78			2047390	162	173	Empty	true
Claudia_20151103_NCBI_Sea_Anemone_20151214_Tentacles_Mucus (Use this for paper)	tentacle	01-Tentacle #1	File Name: VL_20151214_ALM_01.raw (F004606)	predicted protein, partial [Nematostella vectensis]	gi|156215881,gi|156371686	NCBI_Sea_Anemone_txid6103.fasta	53434.6	1	3	3	6	0.00021	0.0811	ANQLPLVTEFSDETAPK	K	I	0.997	75.3	25	18.9	75.3	0	2	0	0	2	1859.94			1050370	227	243	Empty	true
Claudia_20151103_NCBI_Sea_Anemone_20151214_Tentacles_Mucus (Use this for paper)	tentacle	01-Tentacle #1	File Name: VL_20151214_ALM_01.raw (F004606)	predicted protein, partial [Nematostella vectensis]	gi|156215881,gi|156371686	NCBI_Sea_Anemone_txid6103.fasta	53434.6	1	3	3	6	0.00021	0.0811	FQVQGYPTIK	K	F	0.997	43	25	19.2	32.5	0	2	0	0	2	1180.64			1789080	94	103	Empty	true
Claudia_20151103_NCBI_Sea_Anemone_20151214_Tentacles_Mucus (Use this for paper)	tentacle	01-Tentacle #1	File Name: VL_20151214_ALM_01.raw (F004606)	predicted protein, partial [Nematostella vectensis]	gi|156215881,gi|156371686	NCBI_Sea_Anemone_txid6103.fasta	53434.6	1	3	3	6	0.00021	0.0811	MDSTANEVEGVK	K	V	0.997	73.8	25	0	71.6	0	2	0	0	2	1295.58			415657	422	433	Empty	true
Claudia_20151103_NCBI_Sea_Anemone_20151214_Tentacles_Mucus (Use this for paper)	tentacle	01-Tentacle #1	File Name: VL_20151214_ALM_01.raw (F004606)	glyceraldehyde 3-phosphate dehydrogenase, partial [Urticina eques]	gi|124264159	NCBI_Sea_Anemone_txid6103.fasta	31988.4	1	3	4	10	0.00035	0.224	ASLERDDVQLVAVNDPFLDAEYMAYLFK	R	Y	0.997	74.3	25	0	74.3	0	0	4	0	2	3248.58			1367820	7	34	Empty	true
Claudia_20151103_NCBI_Sea_Anemone_20151214_Tentacles_Mucus (Use this for paper)	tentacle	01-Tentacle #1	File Name: VL_20151214_ALM_01.raw (F004606)	glyceraldehyde 3-phosphate dehydrogenase, partial [Urticina eques]	gi|124264159	NCBI_Sea_Anemone_txid6103.fasta	31988.4	1	3	4	10	0.00035	0.224	DDVQLVAVNDPFLDAEYMAYLFK	R	Y	0.997	42.1	25	0	42.1	0	0	2	0	2	2692.29			186284	12	34	Empty	true
Claudia_20151103_NCBI_Sea_Anemone_20151214_Tentacles_Mucus (Use this for paper)	tentacle	01-Tentacle #1	File Name: VL_20151214_ALM_01.raw (F004606)	glyceraldehyde 3-phosphate dehydrogenase, partial [Urticina eques]	gi|124264159	NCBI_Sea_Anemone_txid6103.fasta	31988.4	1	3	4	10	0.00035	0.224	HGADTVVESTGVFTTIEK	K	A	0.997	130	25	13	130	0	2	2	0	2	1890.94			4081040	76	93	Empty	true
Claudia_20151103_NCBI_Sea_Anemone_20151214_Tentacles_Mucus (Use this for paper)	tentacle	01-Tentacle #1	File Name: VL_20151214_ALM_01.raw (F004606)	glyceraldehyde 3-phosphate dehydrogenase, partial [Urticina eques]	gi|124264159	NCBI_Sea_Anemone_txid6103.fasta	31988.4	1	3	4	10	0.00035	0.224	LTGMAFR	K	V	0.987	29.3	25	13.6	20.3	0	2	0	0	2	811.413			2230190	214	220	Empty	false	gi|256352412
Claudia_20151103_NCBI_Sea_Anemone_20151214_Tentacles_Mucus (Use this for paper)	tentacle	01-Tentacle #1	File Name: VL_20151214_ALM_01.raw (F004606)	glyceraldehyde 3-phosphate dehydrogenase, partial [Urticina eques]	gi|124264159	NCBI_Sea_Anemone_txid6103.fasta	31988.4	1	3	4	10	0.00035	0.224	VPVPDVSVVDLTVR	R	L	0.997	91.8	25	0	91.8	0	2	0	0	2	1494.85			3516290	221	234	Empty	false	gi|256352412
Claudia_20151103_NCBI_Sea_Anemone_20151214_Tentacles_Mucus (Use this for paper)	tentacle	01-Tentacle #1	File Name: VL_20151214_ALM_01.raw (F004606)	predicted protein [Nematostella vectensis]	gi|156217784,gi|156377225	NCBI_Sea_Anemone_txid6103.fasta	28418.6	0.99	1	1	2	7e-05	0.0319	GLFIIDDK	R	G	0.996	32.8	25	0	17.6	0	2	0	0	2	920.509			1059280	176	183	Empty	true	gi|156227393,gi|156404129
Claudia_20151103_NCBI_Sea_Anemone_20151214_Tentacles_Mucus (Use this for paper)	tentacle	01-Tentacle #1	File Name: VL_20151214_ALM_01.raw (F004606)	predicted protein [Nematostella vectensis]	gi|156219803,gi|156382806	NCBI_Sea_Anemone_txid6103.fasta	118623	1	4	4	7	0.000245	0.0525	ECTGDASESALLK	R	Y	0.997	66.7	25	15.8	61.5	0	2	0	0	2	1380.63			639176	474	486	Empty	true
Claudia_20151103_NCBI_Sea_Anemone_20151214_Tentacles_Mucus (Use this for paper)	tentacle	01-Tentacle #1	File Name: VL_20151214_ALM_01.raw (F004606)	predicted protein [Nematostella vectensis]	gi|156219803,gi|156382806	NCBI_Sea_Anemone_txid6103.fasta	118623	1	4	4	7	0.000245	0.0525	LIIVEGCQR	K	M	0.997	37.2	25	16.5	30.6	0	2	0	0	2	1087.59			1395620	743	751	Empty	true
Claudia_20151103_NCBI_Sea_Anemone_20151214_Tentacles_Mucus (Use this for paper)	tentacle	01-Tentacle #1	File Name: VL_20151214_ALM_01.raw (F004606)	predicted protein [Nematostella vectensis]	gi|156219803,gi|156382806	NCBI_Sea_Anemone_txid6103.fasta	118623	1	4	4	7	0.000245	0.0525	MGAIVAVTGDGVNDSPALK	R	K	0.997	60.9	25	16.2	60.4	0	1	0	0	2	1830.93			166624	752	770	Empty	true
Claudia_20151103_NCBI_Sea_Anemone_20151214_Tentacles_Mucus (Use this for paper)	tentacle	01-Tentacle #1	File Name: VL_20151214_ALM_01.raw (F004606)	predicted protein [Nematostella vectensis]	gi|156219803,gi|156382806	NCBI_Sea_Anemone_txid6103.fasta	118623	1	4	4	7	0.000245	0.0525	VDNSSLTGESEPQSR	K	G	0.997	88.3	25	13.3	88.3	0	2	0	0	2	1605.74			212540	241	255	Empty	true
Claudia_20151103_NCBI_Sea_Anemone_20151214_Tentacles_Mucus (Use this for paper)	tentacle	01-Tentacle #1	File Name: VL_20151214_ALM_01.raw (F004606)	predicted protein [Nematostella vectensis]	gi|156219970,gi|156383572	NCBI_Sea_Anemone_txid6103.fasta	37148.2	1	6	6	9	0.000315	0.224	ADQELMMYSHDNIICGITSVAFSK	R	S	0.997	36.2	25	0	36.2	0	0	2	0	2	2762.25			725412	257	280	Empty	true
Claudia_20151103_NCBI_Sea_Anemone_20151214_Tentacles_Mucus (Use this for paper)	tentacle	01-Tentacle #1	File Name: VL_20151214_ALM_01.raw (F004606)	predicted protein [Nematostella vectensis]	gi|156219970,gi|156383572	NCBI_Sea_Anemone_txid6103.fasta	37148.2	1	6	6	9	0.000315	0.224	AGVLAGHDNR	R	V	0.997	41.8	25.6	18.1	36.6	0	2	0	0	2	1009.52			68993.6	305	314	Empty	true
Claudia_20151103_NCBI_Sea_Anemone_20151214_Tentacles_Mucus (Use this for paper)	tentacle	01-Tentacle #1	File Name: VL_20151214_ALM_01.raw (F004606)	predicted protein [Nematostella vectensis]	gi|156219970,gi|156383572	NCBI_Sea_Anemone_txid6103.fasta	37148.2	1	6	6	9	0.000315	0.224	LIVWDSYTTNK	K	V	0.997	49.8	25	0	49.8	0	2	0	0	2	1339.69			2019060	79	89	Empty	true
Claudia_20151103_NCBI_Sea_Anemone_20151214_Tentacles_Mucus (Use this for paper)	tentacle	01-Tentacle #1	File Name: VL_20151214_ALM_01.raw (F004606)	predicted protein [Nematostella vectensis]	gi|156219970,gi|156383572	NCBI_Sea_Anemone_txid6103.fasta	37148.2	1	6	6	9	0.000315	0.224	LLLAGYDDFNCNVWDTLK	R	G	0.997	87.1	25	0	87.1	0	1	0	0	2	2157.03			189285	284	301	Empty	true
Claudia_20151103_NCBI_Sea_Anemone_20151214_Tentacles_Mucus (Use this for paper)	tentacle	01-Tentacle #1	File Name: VL_20151214_ALM_01.raw (F004606)	predicted protein [Nematostella vectensis]	gi|156219970,gi|156383572	NCBI_Sea_Anemone_txid6103.fasta	37148.2	1	6	6	9	0.000315	0.224	LLLAGYDDFNCNVWDTLKGER	R	A	0.983	22.5	25	0	22.5	0	0	1	0	2	2499.2			340206	284	304	Empty	true
Claudia_20151103_NCBI_Sea_Anemone_20151214_Tentacles_Mucus (Use this for paper)	tentacle	01-Tentacle #1	File Name: VL_20151214_ALM_01.raw (F004606)	predicted protein [Nematostella vectensis]	gi|156219970,gi|156383572	NCBI_Sea_Anemone_txid6103.fasta	37148.2	1	6	6	9	0.000315	0.224	NLVSASQDGK	R	L	0.966	25	26	20.2	16.6	0	1	0	0	2	1018.52			157249	69	78	Empty	true
Claudia_20151103_NCBI_Sea_Anemone_20151214_Tentacles_Mucus (Use this for paper)	tentacle	01-Tentacle #1	File Name: VL_20151214_ALM_01.raw (F004606)	predicted protein [Nematostella vectensis]	gi|156219969,gi|156383570	NCBI_Sea_Anemone_txid6103.fasta	46813.3	1	3	4	8	0.00028	0.108	AAVPSGASTGIYEALELR	R	D	0.997	108	25	13.3	107	0	2	2	0	2	1804.94			2214720	33	50	Empty	true
Claudia_20151103_NCBI_Sea_Anemone_20151214_Tentacles_Mucus (Use this for paper)	tentacle	01-Tentacle #1	File Name: VL_20151214_ALM_01.raw (F004606)	predicted protein [Nematostella vectensis]	gi|156219969,gi|156383570	NCBI_Sea_Anemone_txid6103.fasta	46813.3	1	3	4	8	0.00028	0.108	EGLELLK	K	V	0.994	31.1	25	23.4	12.9	0	2	0	0	2	801.472			853138	222	228	Empty	true
Claudia_20151103_NCBI_Sea_Anemone_20151214_Tentacles_Mucus (Use this for paper)	tentacle	01-Tentacle #1	File Name: VL_20151214_ALM_01.raw (F004606)	predicted protein [Nematostella vectensis]	gi|156219969,gi|156383570	NCBI_Sea_Anemone_txid6103.fasta	46813.3	1	3	4	8	0.00028	0.108	SGETEDTFIADLVVGLCAGQIK	R	T	0.997	49.3	25	0	49.3	0	0	2	0	2	2323.15			96900.5	374	395	Empty	true
Claudia_20151103_NCBI_Sea_Anemone_20151214_Tentacles_Mucus (Use this for paper)	tentacle	01-Tentacle #1	File Name: VL_20151214_ALM_01.raw (F004606)	predicted protein [Nematostella vectensis]	gi|156224108,gi|156395200,gi|386642756	NCBI_Sea_Anemone_txid6103.fasta	30654.6	1	2	2	4	0.00014	0.0738	NTLNEIYFGK	R	T	0.997	57.3	25	0	55.9	0	2	0	0	2	1198.61			1573890	226	235	Empty	true
Claudia_20151103_NCBI_Sea_Anemone_20151214_Tentacles_Mucus (Use this for paper)	tentacle	01-Tentacle #1	File Name: VL_20151214_ALM_01.raw (F004606)	predicted protein [Nematostella vectensis]	gi|156224108,gi|156395200,gi|386642756	NCBI_Sea_Anemone_txid6103.fasta	30654.6	1	2	2	4	0.00014	0.0738	QLDCALDLMR	R	R	0.997	45.8	25	25.1	31.1	0	2	0	0	2	1250.59			1057530	5	14	Empty	true
Claudia_20151103_NCBI_Sea_Anemone_20151214_Tentacles_Mucus (Use this for paper)	tentacle	01-Tentacle #1	File Name: VL_20151214_ALM_01.raw (F004606)	predicted protein [Nematostella vectensis]	gi|156215309,gi|156370151,gi|386642750	NCBI_Sea_Anemone_txid6103.fasta	52572.7	1	2	2	4	0.00014	0.0803	KSQATGFPSLITIFSAPNYLDVYNNK	R	A	0.997	38.8	25	0	38.8	0	0	2	0	2	2888.48			136539	271	296	Empty	true
Claudia_20151103_NCBI_Sea_Anemone_20151214_Tentacles_Mucus (Use this for paper)	tentacle	01-Tentacle #1	File Name: VL_20151214_ALM_01.raw (F004606)	predicted protein [Nematostella vectensis]	gi|156215309,gi|156370151,gi|386642750	NCBI_Sea_Anemone_txid6103.fasta	52572.7	1	2	2	4	0.00014	0.0803	TSEHFSHNTVR	K	G	0.997	27.5	25	0	27.5	0	0	2	0	2	1314.62			233330	222	232	Empty	true
Claudia_20151103_NCBI_Sea_Anemone_20151214_Tentacles_Mucus (Use this for paper)	tentacle	01-Tentacle #1	File Name: VL_20151214_ALM_01.raw (F004606)	predicted protein [Nematostella vectensis]	gi|156208960,gi|156351241	NCBI_Sea_Anemone_txid6103.fasta	71404.1	1	7	7	12	0.00042	0.113	DAGVISGLNVLR	K	I	0.997	73.1	25	19.5	60.2	0	2	0	0	2	1213.69			2178070	160	171	Empty	true
Claudia_20151103_NCBI_Sea_Anemone_20151214_Tentacles_Mucus (Use this for paper)	tentacle	01-Tentacle #1	File Name: VL_20151214_ALM_01.raw (F004606)	predicted protein [Nematostella vectensis]	gi|156208960,gi|156351241	NCBI_Sea_Anemone_txid6103.fasta	71404.1	1	7	7	12	0.00042	0.113	ELEGVCNPIITK	K	L	0.997	39	25	16	38.9	0	2	0	0	2	1372.71			1834990	599	610	Empty	true
Claudia_20151103_NCBI_Sea_Anemone_20151214_Tentacles_Mucus (Use this for paper)	tentacle	01-Tentacle #1	File Name: VL_20151214_ALM_01.raw (F004606)	predicted protein [Nematostella vectensis]	gi|156208960,gi|156351241	NCBI_Sea_Anemone_txid6103.fasta	71404.1	1	7	7	12	0.00042	0.113	IINEPTAAAIAYGLDK	R	K	0.997	92.9	25	13.2	87.4	0	2	0	0	2	1659.9			1695800	172	187	Empty	true	gi|156373042,gi|156216341
Claudia_20151103_NCBI_Sea_Anemone_20151214_Tentacles_Mucus (Use this for paper)	tentacle	01-Tentacle #1	File Name: VL_20151214_ALM_01.raw (F004606)	predicted protein [Nematostella vectensis]	gi|156208960,gi|156351241	NCBI_Sea_Anemone_txid6103.fasta	71404.1	1	7	7	12	0.00042	0.113	IINEPTAAAIAYGLDKK	R	V	0.997	28.7	25	13.2	22.9	0	0	1	0	2	1787.99			1317830	172	188	Empty	true	gi|156373042,gi|156216341
Claudia_20151103_NCBI_Sea_Anemone_20151214_Tentacles_Mucus (Use this for paper)	tentacle	01-Tentacle #1	File Name: VL_20151214_ALM_01.raw (F004606)	predicted protein [Nematostella vectensis]	gi|156208960,gi|156351241	NCBI_Sea_Anemone_txid6103.fasta	71404.1	1	7	7	12	0.00042	0.113	LSKEDIER	R	M	0.997	54.5	25	32.4	16.1	0	1	0	0	2	989.526			240116	511	518	Empty	true	gi|156373042,gi|156216341
Claudia_20151103_NCBI_Sea_Anemone_20151214_Tentacles_Mucus (Use this for paper)	tentacle	01-Tentacle #1	File Name: VL_20151214_ALM_01.raw (F004606)	predicted protein [Nematostella vectensis]	gi|156208960,gi|156351241	NCBI_Sea_Anemone_txid6103.fasta	71404.1	1	7	7	12	0.00042	0.113	TFFAEEISSMVLNK	K	M	0.997	79.6	25	0	79.6	0	2	0	0	2	1631.8			748170	113	126	Empty	true
Claudia_20151103_NCBI_Sea_Anemone_20151214_Tentacles_Mucus (Use this for paper)	tentacle	01-Tentacle #1	File Name: VL_20151214_ALM_01.raw (F004606)	predicted protein [Nematostella vectensis]	gi|156208960,gi|156351241	NCBI_Sea_Anemone_txid6103.fasta	71404.1	1	7	7	12	0.00042	0.113	VEIIANDQGNR	K	T	0.997	52.8	25	13.3	52.8	0	2	0	0	2	1228.63			1520100	26	36	Empty	true	gi|156212228,gi|156373042,gi|156361178,gi|156216341
Claudia_20151103_NCBI_Sea_Anemone_20151214_Tentacles_Mucus (Use this for paper)	tentacle	01-Tentacle #1	File Name: VL_20151214_ALM_01.raw (F004606)	predicted protein [Nematostella vectensis]	gi|156223156,gi|156392441	NCBI_Sea_Anemone_txid6103.fasta	530952	1	3	4	6	0.00021	0.0133	FGNPLLVQDVESYDPILNPVLNR	R	E	0.997	53.1	25	0	53.1	0	1	2	0	2	2612.37			422490	3629	3651	Empty	true
Claudia_20151103_NCBI_Sea_Anemone_20151214_Tentacles_Mucus (Use this for paper)	tentacle	01-Tentacle #1	File Name: VL_20151214_ALM_01.raw (F004606)	predicted protein [Nematostella vectensis]	gi|156223156,gi|156392441	NCBI_Sea_Anemone_txid6103.fasta	530952	1	3	4	6	0.00021	0.0133	FYFVGDEDLLEIIGNSK	R	S	0.997	74.9	25	0	73.3	0	2	0	0	2	1958.97			143617	1635	1651	Empty	true
Claudia_20151103_NCBI_Sea_Anemone_20151214_Tentacles_Mucus (Use this for paper)	tentacle	01-Tentacle #1	File Name: VL_20151214_ALM_01.raw (F004606)	predicted protein [Nematostella vectensis]	gi|156223156,gi|156392441	NCBI_Sea_Anemone_txid6103.fasta	530952	1	3	4	6	0.00021	0.0133	LDRDPASGTALQEISFWLNLER	K	A	0.997	62	25	0	62	0	0	1	0	2	2531.29			62773.4	264	285	Empty	true
Claudia_20151103_NCBI_Sea_Anemone_20151214_Tentacles_Mucus (Use this for paper)	tentacle	01-Tentacle #1	File Name: VL_20151214_ALM_01.raw (F004606)	carbonic anhydrase [Anthopleura elegantissima]	gi|4894961	NCBI_Sea_Anemone_txid6103.fasta	28612.4	1	15	26	95	0.00332	0.766	AFPAELHLVHWNTDLFSSFGEAASSK	K	N	0.997	64.9	25	0	64.9	0	0	4	9	2	2861.39			21640400	115	140	Empty	true
Claudia_20151103_NCBI_Sea_Anemone_20151214_Tentacles_Mucus (Use this for paper)	tentacle	01-Tentacle #1	File Name: VL_20151214_ALM_01.raw (F004606)	carbonic anhydrase [Anthopleura elegantissima]	gi|4894961	NCBI_Sea_Anemone_txid6103.fasta	28612.4	1	15	26	95	0.00332	0.766	ANDGGCIVDNYRPVMDGSGR	K	N	0.997	65.3	25	0	65.1	0	1	6	0	2	2168.95			13666300	235	254	Empty	true
Claudia_20151103_NCBI_Sea_Anemone_20151214_Tentacles_Mucus (Use this for paper)	tentacle	01-Tentacle #1	File Name: VL_20151214_ALM_01.raw (F004606)	carbonic anhydrase [Anthopleura elegantissima]	gi|4894961	NCBI_Sea_Anemone_txid6103.fasta	28612.4	1	15	26	95	0.00332	0.766	DFPAAAGAR	K	Q	0.997	43	25	17.1	40.2	0	4	0	0	2	875.437			2863390	20	28	Empty	true
Claudia_20151103_NCBI_Sea_Anemone_20151214_Tentacles_Mucus (Use this for paper)	tentacle	01-Tentacle #1	File Name: VL_20151214_ALM_01.raw (F004606)	carbonic anhydrase [Anthopleura elegantissima]	gi|4894961	NCBI_Sea_Anemone_txid6103.fasta	28612.4	1	15	26	95	0.00332	0.766	EPIHATENQMQQFR	K	S	0.997	48.1	25	13.3	47.2	0	2	0	0	2	1744.81			312249	218	231	Empty	true
Claudia_20151103_NCBI_Sea_Anemone_20151214_Tentacles_Mucus (Use this for paper)	tentacle	01-Tentacle #1	File Name: VL_20151214_ALM_01.raw (F004606)	carbonic anhydrase [Anthopleura elegantissima]	gi|4894961	NCBI_Sea_Anemone_txid6103.fasta	28612.4	1	15	26	95	0.00332	0.766	FEQFHFHWGK	R	T	0.997	44	25	0	34.8	0	2	3	0	2	1362.64			11079200	92	101	Empty	true
Claudia_20151103_NCBI_Sea_Anemone_20151214_Tentacles_Mucus (Use this for paper)	tentacle	01-Tentacle #1	File Name: VL_20151214_ALM_01.raw (F004606)	carbonic anhydrase [Anthopleura elegantissima]	gi|4894961	NCBI_Sea_Anemone_txid6103.fasta	28612.4	1	15	26	95	0.00332	0.766	IQYSQGNDFNVTNNGYSLVISR	K	K	0.997	42.5	25	0	42.5	0	0	3	0	2	2489.21			1842670	52	73	Empty	true
Claudia_20151103_NCBI_Sea_Anemone_20151214_Tentacles_Mucus (Use this for paper)	tentacle	01-Tentacle #1	File Name: VL_20151214_ALM_01.raw (F004606)	carbonic anhydrase [Anthopleura elegantissima]	gi|4894961	NCBI_Sea_Anemone_txid6103.fasta	28612.4	1	15	26	95	0.00332	0.766	KTSEGTNLSGGPLEHNYR	R	F	0.997	90.4	25	0	83.4	0	2	2	1	2	1959.95			8847580	74	91	Empty	true
Claudia_20151103_NCBI_Sea_Anemone_20151214_Tentacles_Mucus (Use this for paper)	tentacle	01-Tentacle #1	File Name: VL_20151214_ALM_01.raw (F004606)	carbonic anhydrase [Anthopleura elegantissima]	gi|4894961	NCBI_Sea_Anemone_txid6103.fasta	28612.4	1	15	26	95	0.00332	0.766	NGLAVLGAFVQIGGESAGLK	K	T	0.997	107	25	0	107	0	5	2	0	2	1901.05			1702330	141	160	Empty	true
Claudia_20151103_NCBI_Sea_Anemone_20151214_Tentacles_Mucus (Use this for paper)	tentacle	01-Tentacle #1	File Name: VL_20151214_ALM_01.raw (F004606)	carbonic anhydrase [Anthopleura elegantissima]	gi|4894961	NCBI_Sea_Anemone_txid6103.fasta	28612.4	1	15	26	95	0.00332	0.766	QSPIDIK	R	T	0.995	34.7	25	25.3	26.1	0	2	0	0	2	800.451			1686450	29	35	Empty	true
Claudia_20151103_NCBI_Sea_Anemone_20151214_Tentacles_Mucus (Use this for paper)	tentacle	01-Tentacle #1	File Name: VL_20151214_ALM_01.raw (F004606)	carbonic anhydrase [Anthopleura elegantissima]	gi|4894961	NCBI_Sea_Anemone_txid6103.fasta	28612.4	1	15	26	95	0.00332	0.766	THDAQHDSALK	K	I	0.997	32.5	25	18.3	26.3	0	2	24	0	2	1222.58			684867	36	46	Empty	true
Claudia_20151103_NCBI_Sea_Anemone_20151214_Tentacles_Mucus (Use this for paper)	tentacle	01-Tentacle #1	File Name: VL_20151214_ALM_01.raw (F004606)	carbonic anhydrase [Anthopleura elegantissima]	gi|4894961	NCBI_Sea_Anemone_txid6103.fasta	28612.4	1	15	26	95	0.00332	0.766	TITDLIPQVQNIGDK	K	Q	0.997	54.7	25	15.6	54.7	0	2	0	0	2	1654.9			2868370	161	175	Empty	true
Claudia_20151103_NCBI_Sea_Anemone_20151214_Tentacles_Mucus (Use this for paper)	tentacle	01-Tentacle #1	File Name: VL_20151214_ALM_01.raw (F004606)	carbonic anhydrase [Anthopleura elegantissima]	gi|4894961	NCBI_Sea_Anemone_txid6103.fasta	28612.4	1	15	26	95	0.00332	0.766	TITDLIPQVQNIGDKQDLK	K	V	0.997	47.2	25	0	44.7	0	2	4	0	2	2139.17			10762200	161	179	Empty	true
Claudia_20151103_NCBI_Sea_Anemone_20151214_Tentacles_Mucus (Use this for paper)	tentacle	01-Tentacle #1	File Name: VL_20151214_ALM_01.raw (F004606)	carbonic anhydrase [Anthopleura elegantissima]	gi|4894961	NCBI_Sea_Anemone_txid6103.fasta	28612.4	1	15	26	95	0.00332	0.766	TSEGTNLSGGPLEHNYR	K	F	0.997	71.7	25	0	70.3	0	2	4	0	2	1831.86			9339390	75	91	Empty	true
Claudia_20151103_NCBI_Sea_Anemone_20151214_Tentacles_Mucus (Use this for paper)	tentacle	01-Tentacle #1	File Name: VL_20151214_ALM_01.raw (F004606)	carbonic anhydrase [Anthopleura elegantissima]	gi|4894961	NCBI_Sea_Anemone_txid6103.fasta	28612.4	1	15	26	95	0.00332	0.766	TSGSGSEHLLDGK	K	A	0.997	92.2	25	14.1	92.2	0	3	2	0	2	1287.62			20539500	102	114	Empty	true
Claudia_20151103_NCBI_Sea_Anemone_20151214_Tentacles_Mucus (Use this for paper)	tentacle	01-Tentacle #1	File Name: VL_20151214_ALM_01.raw (F004606)	carbonic anhydrase [Anthopleura elegantissima]	gi|4894961	NCBI_Sea_Anemone_txid6103.fasta	28612.4	1	15	26	95	0.00332	0.766	WGYGPNNGPSK	K	W	0.997	42.3	25	15.4	28.7	0	2	0	0	2	1176.54			1590000	6	16	Empty	true
Claudia_20151103_NCBI_Sea_Anemone_20151214_Tentacles_Mucus (Use this for paper)	tentacle	01-Tentacle #1	File Name: VL_20151214_ALM_01.raw (F004606)	CnidEF [Anthopleura elegantissima]	gi|87042323,gi|87042327	NCBI_Sea_Anemone_txid6103.fasta	13851	0.993	1	1	2	7e-05	0.122	FSTYDKDGDNSISFDEFR	K	T	0.997	36	25	0	36	0	0	2	0	2	2142.93			3393190	57	74	Empty	true
Claudia_20151103_NCBI_Sea_Anemone_20151214_Tentacles_Mucus (Use this for paper)	tentacle	01-Tentacle #1	File Name: VL_20151214_ALM_01.raw (F004606)	predicted protein [Nematostella vectensis]	gi|156215068,gi|156369675	NCBI_Sea_Anemone_txid6103.fasta	141796	0.993	1	1	2	7e-05	0.0122	IVEANPLLESFGNAK	R	T	0.997	52.4	25	0	52.4	0	2	0	0	2	1601.85			1321700	184	198	Empty	true
Claudia_20151103_NCBI_Sea_Anemone_20151214_Tentacles_Mucus (Use this for paper)	tentacle	01-Tentacle #1	File Name: VL_20151214_ALM_01.raw (F004606)	predicted protein [Nematostella vectensis]	gi|156225333,gi|156398476	NCBI_Sea_Anemone_txid6103.fasta	95801.9	1	4	5	9	0.000315	0.0652	AGFSIFWADDGLDTGPILLQK	K	S	0.997	103	25	0	103	0	2	2	0	2	2264.16			250324	133	153	Empty	true
Claudia_20151103_NCBI_Sea_Anemone_20151214_Tentacles_Mucus (Use this for paper)	tentacle	01-Tentacle #1	File Name: VL_20151214_ALM_01.raw (F004606)	predicted protein [Nematostella vectensis]	gi|156225333,gi|156398476	NCBI_Sea_Anemone_txid6103.fasta	95801.9	1	4	5	9	0.000315	0.0652	EPIGVCGLIVPWNYPLMMLAWK	R	I	0.971	20.6	25	13.4	20.6	0	0	1	0	2	2619.32			36270	534	555	Empty	true
Claudia_20151103_NCBI_Sea_Anemone_20151214_Tentacles_Mucus (Use this for paper)	tentacle	01-Tentacle #1	File Name: VL_20151214_ALM_01.raw (F004606)	predicted protein [Nematostella vectensis]	gi|156225333,gi|156398476	NCBI_Sea_Anemone_txid6103.fasta	95801.9	1	4	5	9	0.000315	0.0652	HGSIIYHPSLLPR	K	H	0.997	31.6	25	13.3	26.8	0	0	2	0	2	1489.83			1275680	103	115	Empty	true
Claudia_20151103_NCBI_Sea_Anemone_20151214_Tentacles_Mucus (Use this for paper)	tentacle	01-Tentacle #1	File Name: VL_20151214_ALM_01.raw (F004606)	predicted protein [Nematostella vectensis]	gi|156225333,gi|156398476	NCBI_Sea_Anemone_txid6103.fasta	95801.9	1	4	5	9	0.000315	0.0652	REPIGVCGLIVPWNYPLMMLAWK	K	I	0.997	31.1	25	13.1	31.1	0	0	2	0	2	2775.42			131495	533	555	Empty	true
Claudia_20151103_NCBI_Sea_Anemone_20151214_Tentacles_Mucus (Use this for paper)	tentacle	01-Tentacle #1	File Name: VL_20151214_ALM_01.raw (F004606)	predicted protein [Nematostella vectensis]	gi|156219309,gi|156381406	NCBI_Sea_Anemone_txid6103.fasta	76967.4	1	5	5	8	0.00028	0.059	LGFEEFK	K	E	0.997	53.8	25	13	44.9	0	2	0	0	2	869.44			1936640	569	575	Empty	true
Claudia_20151103_NCBI_Sea_Anemone_20151214_Tentacles_Mucus (Use this for paper)	tentacle	01-Tentacle #1	File Name: VL_20151214_ALM_01.raw (F004606)	predicted protein [Nematostella vectensis]	gi|156219309,gi|156381406	NCBI_Sea_Anemone_txid6103.fasta	76967.4	1	5	5	8	0.00028	0.059	LNNGLVK	K	G	0.997	34.5	25	21.1	16	0	1	0	0	2	757.457			174500	226	232	Empty	true
Claudia_20151103_NCBI_Sea_Anemone_20151214_Tentacles_Mucus (Use this for paper)	tentacle	01-Tentacle #1	File Name: VL_20151214_ALM_01.raw (F004606)	predicted protein [Nematostella vectensis]	gi|156219309,gi|156381406	NCBI_Sea_Anemone_txid6103.fasta	76967.4	1	5	5	8	0.00028	0.059	NEFWSALLEK	R	A	0.997	45.5	25	22.2	0	0	2	0	0	2	1236.63			613130	146	155	Empty	true
Claudia_20151103_NCBI_Sea_Anemone_20151214_Tentacles_Mucus (Use this for paper)	tentacle	01-Tentacle #1	File Name: VL_20151214_ALM_01.raw (F004606)	predicted protein [Nematostella vectensis]	gi|156219309,gi|156381406	NCBI_Sea_Anemone_txid6103.fasta	76967.4	1	5	5	8	0.00028	0.059	NPWGNER	R	E	0.948	22.6	25	0	22.6	0	1	0	0	2	872.401			570206	262	268	Empty	true
Claudia_20151103_NCBI_Sea_Anemone_20151214_Tentacles_Mucus (Use this for paper)	tentacle	01-Tentacle #1	File Name: VL_20151214_ALM_01.raw (F004606)	predicted protein [Nematostella vectensis]	gi|156219309,gi|156381406	NCBI_Sea_Anemone_txid6103.fasta	76967.4	1	5	5	8	0.00028	0.059	RPPRPFEWK	K	R	0.993	22.5	25	14.7	12.8	0	0	2	0	2	1212.66			4438160	37	45	Empty	true
Claudia_20151103_NCBI_Sea_Anemone_20151214_Tentacles_Mucus (Use this for paper)	tentacle	01-Tentacle #1	File Name: VL_20151214_ALM_01.raw (F004606)	predicted protein, partial [Nematostella vectensis]	gi|156218866,gi|156380526	NCBI_Sea_Anemone_txid6103.fasta	54433.3	1	2	2	3	0.000105	0.111	ILCELADLQDQEVGDGTTSVVILAAELLK	K	G	0.997	45.1	25	0	45.1	0	0	2	0	2	3113.63			63954.5	24	52	Empty	true
Claudia_20151103_NCBI_Sea_Anemone_20151214_Tentacles_Mucus (Use this for paper)	tentacle	01-Tentacle #1	File Name: VL_20151214_ALM_01.raw (F004606)	predicted protein, partial [Nematostella vectensis]	gi|156218866,gi|156380526	NCBI_Sea_Anemone_txid6103.fasta	54433.3	1	2	2	3	0.000105	0.111	TLVPGGGAVEAALSIYLENFATSLGSR	K	E	0.997	34.2	25	0	34.2	0	0	1	0	2	2693.41			87431	357	383	Empty	true
Claudia_20151103_NCBI_Sea_Anemone_20151214_Tentacles_Mucus (Use this for paper)	z	02-BLK before Tentacle #2	File Name: VL_20151214_ADH_04.raw (F004608)	predicted protein [Nematostella vectensis]	gi|156222042,gi|156389348	NCBI_Sea_Anemone_txid6103.fasta	49577.8	0.992	1	1	1	0.000292	0.195	EIVHLQAGQCGNQIGAK	R	F	0.997	29.7	25	0	29.7	0	0	1	0	2	1822.92			5789.92	3	19	Empty	true
Claudia_20151103_NCBI_Sea_Anemone_20151214_Tentacles_Mucus (Use this for paper)	z	02-BLK before Tentacle #2	File Name: VL_20151214_ADH_04.raw (F004608)	predicted protein [Nematostella vectensis]	gi|156222042,gi|156389348	NCBI_Sea_Anemone_txid6103.fasta	49577.8	0.992	1	1	1	0.000292	0.195	GHYTEGAELVDSVLDVVR	K	K	0.997	55.2	25	15.4	54.2	0	0	2	0	2	1958.98			21297.3	100	117	Empty	false	gi|156219058,gi|32967426,gi|156380907
Claudia_20151103_NCBI_Sea_Anemone_20151214_Tentacles_Mucus (Use this for paper)	z	02-BLK before Tentacle #2	File Name: VL_20151214_ADH_04.raw (F004608)	predicted protein [Nematostella vectensis]	gi|156222042,gi|156389348	NCBI_Sea_Anemone_txid6103.fasta	49577.8	0.992	1	1	1	0.000292	0.195	LTTPTYGDLNHLVSATMSGVTTCLR	K	F	0.961	15.8	25	0	15.8	0	0	1	0	2	2724.33			12992.1	213	237	Empty	false	gi|156219058,gi|32967426,gi|156380907,gi|86559792
Claudia_20151103_NCBI_Sea_Anemone_20151214_Tentacles_Mucus (Use this for paper)	z	02-BLK before Tentacle #2	File Name: VL_20151214_ADH_04.raw (F004608)	predicted protein [Nematostella vectensis]	gi|156222042,gi|156389348	NCBI_Sea_Anemone_txid6103.fasta	49577.8	0.992	1	1	1	0.000292	0.195	SGPFGQIFRPDNFVFGQSGAGNNWAK	R	G	0.997	26	25	0	26	0	0	2	0	2	2798.34			21226.8	74	99	Empty	false	gi|156219058,gi|32967426,gi|156380907
Claudia_20151103_NCBI_Sea_Anemone_20151214_Tentacles_Mucus (Use this for paper)	z	02-BLK before Tentacle #2	File Name: VL_20151214_ADH_04.raw (F004608)	predicted protein [Nematostella vectensis]	gi|156209908,gi|156354079	NCBI_Sea_Anemone_txid6103.fasta	13500.3	0.991	1	1	1	0.000292	0.072	AGLQFPVGR	R	V	0.997	29.2	25	0	23.4	0	1	0	0	2	944.531			12079.5	21	29	Empty	true
Claudia_20151103_NCBI_Sea_Anemone_20151214_Tentacles_Mucus (Use this for paper)	z	02-BLK before Tentacle #2	File Name: VL_20151214_ADH_04.raw (F004608)	predicted protein [Nematostella vectensis]	gi|156223973,gi|156394505	NCBI_Sea_Anemone_txid6103.fasta	50234.6	1	8	8	11	0.00321	0.279	AFVHWYVGEGMEEGEFSEAR	R	E	0.997	30.6	25	0	30.6	0	0	2	0	2	2346.01			26465.7	403	422	Empty	true	gi|156217144,gi|156375522,gi|156219904,gi|156383441
Claudia_20151103_NCBI_Sea_Anemone_20151214_Tentacles_Mucus (Use this for paper)	z	02-BLK before Tentacle #2	File Name: VL_20151214_ADH_04.raw (F004608)	predicted protein [Nematostella vectensis]	gi|156223973,gi|156394505	NCBI_Sea_Anemone_txid6103.fasta	50234.6	1	8	8	11	0.00321	0.279	DVNAAIATIK	K	T	0.997	34	25	16.2	30.4	0	1	0	0	2	1015.58			9961.07	327	336	Empty	true	gi|156217144,gi|156375522
Claudia_20151103_NCBI_Sea_Anemone_20151214_Tentacles_Mucus (Use this for paper)	z	02-BLK before Tentacle #2	File Name: VL_20151214_ADH_04.raw (F004608)	predicted protein [Nematostella vectensis]	gi|156223973,gi|156394505	NCBI_Sea_Anemone_txid6103.fasta	50234.6	1	8	8	11	0.00321	0.279	FDGALNVDLTEFQTNLVPYPR	R	I	0.997	19.6	25	0	19.6	0	0	1	0	2	2409.21			8691.35	244	264	Empty	true	gi|156217144,gi|156375522,gi|156219904,gi|156383441
Claudia_20151103_NCBI_Sea_Anemone_20151214_Tentacles_Mucus (Use this for paper)	z	02-BLK before Tentacle #2	File Name: VL_20151214_ADH_04.raw (F004608)	predicted protein [Nematostella vectensis]	gi|156223973,gi|156394505	NCBI_Sea_Anemone_txid6103.fasta	50234.6	1	8	8	11	0.00321	0.279	IHFPLATYAPVISAEK	R	A	0.997	21.1	25	13.4	21.1	0	0	1	0	2	1756.96			10148.9	265	280	Empty	true	gi|156217144,gi|156375522
Claudia_20151103_NCBI_Sea_Anemone_20151214_Tentacles_Mucus (Use this for paper)	z	02-BLK before Tentacle #2	File Name: VL_20151214_ADH_04.raw (F004608)	predicted protein [Nematostella vectensis]	gi|156223973,gi|156394505	NCBI_Sea_Anemone_txid6103.fasta	50234.6	1	8	8	11	0.00321	0.279	LIGQIVSSITASLR	R	F	0.997	42.1	25	13.6	42.1	0	1	0	0	2	1457.87			6851.41	230	243	Empty	true
Claudia_20151103_NCBI_Sea_Anemone_20151214_Tentacles_Mucus (Use this for paper)	z	02-BLK before Tentacle #2	File Name: VL_20151214_ADH_04.raw (F004608)	predicted protein [Nematostella vectensis]	gi|156223973,gi|156394505	NCBI_Sea_Anemone_txid6103.fasta	50234.6	1	8	8	11	0.00321	0.279	NLDIERPTYTNLNR	R	L	0.997	20.4	25	13.3	20.4	0	0	2	0	2	1718.88			52614.8	216	229	Empty	true	gi|156217144,gi|156375522,gi|156219904,gi|156383441
Claudia_20151103_NCBI_Sea_Anemone_20151214_Tentacles_Mucus (Use this for paper)	z	02-BLK before Tentacle #2	File Name: VL_20151214_ADH_04.raw (F004608)	predicted protein [Nematostella vectensis]	gi|156223973,gi|156394505	NCBI_Sea_Anemone_txid6103.fasta	50234.6	1	8	8	11	0.00321	0.279	TIQFVDWCPTGFK	R	V	0.997	42.7	25	0	42.7	0	2	0	0	2	1598.77			22257.1	340	352	Empty	true	gi|156217144,gi|156375522,gi|156219904,gi|156383441
Claudia_20151103_NCBI_Sea_Anemone_20151214_Tentacles_Mucus (Use this for paper)	z	02-BLK before Tentacle #2	File Name: VL_20151214_ADH_04.raw (F004608)	predicted protein [Nematostella vectensis]	gi|156223973,gi|156394505	NCBI_Sea_Anemone_txid6103.fasta	50234.6	1	8	8	11	0.00321	0.279	VGINYQPPTVVPGGDLAK	K	V	0.987	28.1	25	0	27.9	0	1	0	0	2	1824.99			19968	353	370	Empty	true	gi|156217144,gi|156375522,gi|156219904,gi|156383441
Claudia_20151103_NCBI_Sea_Anemone_20151214_Tentacles_Mucus (Use this for paper)	z	02-BLK before Tentacle #2	File Name: VL_20151214_ADH_04.raw (F004608)	predicted protein [Nematostella vectensis]	gi|156226135,gi|156400860	NCBI_Sea_Anemone_txid6103.fasta	363787	1	3	3	4	0.00117	0.0137	DAGPGGLAIAVEGPAK	R	A	0.997	56.5	25	0	56.5	0	1	0	0	2	1422.76			11143.1	3014	3029	Empty	true
Claudia_20151103_NCBI_Sea_Anemone_20151214_Tentacles_Mucus (Use this for paper)	z	02-BLK before Tentacle #2	File Name: VL_20151214_ADH_04.raw (F004608)	predicted protein [Nematostella vectensis]	gi|156226135,gi|156400860	NCBI_Sea_Anemone_txid6103.fasta	363787	1	3	3	4	0.00117	0.0137	TLSAVFIPNETGEHIINVK	K	K	0.963	15.6	25	0	15.6	0	0	1	0	2	2082.12			16188.2	2652	2670	Empty	true
Claudia_20151103_NCBI_Sea_Anemone_20151214_Tentacles_Mucus (Use this for paper)	z	02-BLK before Tentacle #2	File Name: VL_20151214_ADH_04.raw (F004608)	predicted protein [Nematostella vectensis]	gi|156226135,gi|156400860	NCBI_Sea_Anemone_txid6103.fasta	363787	1	3	3	4	0.00117	0.0137	VEVSSDLDAGK	R	A	0.997	42.1	25.2	20.8	42	0	2	0	0	2	1119.55			19324.9	800	810	Empty	true
Claudia_20151103_NCBI_Sea_Anemone_20151214_Tentacles_Mucus (Use this for paper)	z	02-BLK before Tentacle #2	File Name: VL_20151214_ADH_04.raw (F004608)	predicted protein [Nematostella vectensis]	gi|156215777,gi|156371481	NCBI_Sea_Anemone_txid6103.fasta	24560.8	1	2	2	6	0.00175	0.108	AMGIMNSFVNDIFER	K	M	0.997	62.8	25	0	61.8	0	4	0	0	2	1775.81			36279.9	155	169	Empty	true	gi|156219675,gi|156382552
Claudia_20151103_NCBI_Sea_Anemone_20151214_Tentacles_Mucus (Use this for paper)	z	02-BLK before Tentacle #2	File Name: VL_20151214_ADH_04.raw (F004608)	predicted protein [Nematostella vectensis]	gi|156215777,gi|156371481	NCBI_Sea_Anemone_txid6103.fasta	24560.8	1	2	2	6	0.00175	0.108	LLLPGELAK	R	H	0.997	31.2	25	13.6	0	0	2	0	0	2	953.603			22879.7	197	205	Empty	true	gi|156219675,gi|156382552
Claudia_20151103_NCBI_Sea_Anemone_20151214_Tentacles_Mucus (Use this for paper)	z	02-BLK before Tentacle #2	File Name: VL_20151214_ADH_04.raw (F004608)	putative cell adhesion protein Sym32 [Anthopleura elegantissima]	gi|7638019	NCBI_Sea_Anemone_txid6103.fasta	32955.9	1	2	2	2	0.000583	0.0868	NELLVPSILEMPK	K	K	0.997	57	25	13.6	42.9	0	1	0	0	2	1498.82			9097.39	117	129	Empty	true
Claudia_20151103_NCBI_Sea_Anemone_20151214_Tentacles_Mucus (Use this for paper)	z	02-BLK before Tentacle #2	File Name: VL_20151214_ADH_04.raw (F004608)	putative cell adhesion protein Sym32 [Anthopleura elegantissima]	gi|7638019	NCBI_Sea_Anemone_txid6103.fasta	32955.9	1	2	2	2	0.000583	0.0868	QYFSTLLTAVLAAK	K	L	0.997	84.2	25	0	84.2	0	1	0	0	2	1525.86			8466.37	185	198	Empty	true
Claudia_20151103_NCBI_Sea_Anemone_20151214_Tentacles_Mucus (Use this for paper)	z	02-BLK before Tentacle #2	File Name: VL_20151214_ADH_04.raw (F004608)	elongation factor-1alpha, partial [Anemonia erythraea]	gi|1389610	NCBI_Sea_Anemone_txid6103.fasta	44969.7	1	3	3	5	0.00146	0.116	IGGIGTVPVGR	K	V	0.997	68.9	25	15.1	66	0	3	0	0	2	1025.61			38614.8	233	243	Empty	true	gi|38453896,gi|156361003,gi|156212138
Claudia_20151103_NCBI_Sea_Anemone_20151214_Tentacles_Mucus (Use this for paper)	z	02-BLK before Tentacle #2	File Name: VL_20151214_ADH_04.raw (F004608)	elongation factor-1alpha, partial [Anemonia erythraea]	gi|1389610	NCBI_Sea_Anemone_txid6103.fasta	44969.7	1	3	3	5	0.00146	0.116	VETGILKPGMLVTFAPVNLTTEVK	R	S	0.982	13.8	25	0	13.8	0	0	1	0	2	2573.43			7808.14	244	267	Empty	true
Claudia_20151103_NCBI_Sea_Anemone_20151214_Tentacles_Mucus (Use this for paper)	z	02-BLK before Tentacle #2	File Name: VL_20151214_ADH_04.raw (F004608)	elongation factor-1alpha, partial [Anemonia erythraea]	gi|1389610	NCBI_Sea_Anemone_txid6103.fasta	44969.7	1	3	3	5	0.00146	0.116	YYVTVIDAPGHR	K	D	0.997	47.6	25	13.4	46.5	0	0	1	0	2	1390.71			20286	61	72	Empty	true	gi|38453896,gi|156361003,gi|156212138
Claudia_20151103_NCBI_Sea_Anemone_20151214_Tentacles_Mucus (Use this for paper)	z	02-BLK before Tentacle #2	File Name: VL_20151214_ADH_04.raw (F004608)	predicted protein [Nematostella vectensis]	gi|156219058,gi|156380907,gi|32967426	NCBI_Sea_Anemone_txid6103.fasta	49939.9	1	5	5	9	0.00262	0.213	EVDEQMLNVQNK	K	N	0.997	61.3	25	0	57.2	0	2	0	0	2	1462.68			10918.8	325	336	Empty	true	gi|86559792
Claudia_20151103_NCBI_Sea_Anemone_20151214_Tentacles_Mucus (Use this for paper)	z	02-BLK before Tentacle #2	File Name: VL_20151214_ADH_04.raw (F004608)	predicted protein [Nematostella vectensis]	gi|156219058,gi|156380907,gi|32967426	NCBI_Sea_Anemone_txid6103.fasta	49939.9	1	5	5	9	0.00262	0.213	GHYTEGAELVDSVLDVVR	K	K	0.997	55.2	25	15.4	54.2	0	0	2	0	2	1958.98			21297.3	104	121	Empty	true	gi|156389348,gi|156222042
Claudia_20151103_NCBI_Sea_Anemone_20151214_Tentacles_Mucus (Use this for paper)	z	02-BLK before Tentacle #2	File Name: VL_20151214_ADH_04.raw (F004608)	predicted protein [Nematostella vectensis]	gi|156219058,gi|156380907,gi|32967426	NCBI_Sea_Anemone_txid6103.fasta	49939.9	1	5	5	9	0.00262	0.213	LHFFMPGFAPLTSR	R	G	0.997	40.5	25	18.1	38	0	0	2	0	2	1636.83			20128	263	276	Empty	true	gi|86559792
Claudia_20151103_NCBI_Sea_Anemone_20151214_Tentacles_Mucus (Use this for paper)	z	02-BLK before Tentacle #2	File Name: VL_20151214_ADH_04.raw (F004608)	predicted protein [Nematostella vectensis]	gi|156219058,gi|156380907,gi|32967426	NCBI_Sea_Anemone_txid6103.fasta	49939.9	1	5	5	9	0.00262	0.213	LTTPTYGDLNHLVSATMSGVTTCLR	K	F	0.961	15.8	25	0	15.8	0	0	1	0	2	2724.33			12992.1	217	241	Empty	true	gi|156389348,gi|156222042,gi|86559792
Claudia_20151103_NCBI_Sea_Anemone_20151214_Tentacles_Mucus (Use this for paper)	z	02-BLK before Tentacle #2	File Name: VL_20151214_ADH_04.raw (F004608)	predicted protein [Nematostella vectensis]	gi|156219058,gi|156380907,gi|32967426	NCBI_Sea_Anemone_txid6103.fasta	49939.9	1	5	5	9	0.00262	0.213	SGPFGQIFRPDNFVFGQSGAGNNWAK	R	G	0.997	26	25	0	26	0	0	2	0	2	2798.34			21226.8	78	103	Empty	true	gi|156389348,gi|156222042
Claudia_20151103_NCBI_Sea_Anemone_20151214_Tentacles_Mucus (Use this for paper)	z	02-BLK before Tentacle #2	File Name: VL_20151214_ADH_04.raw (F004608)	predicted protein [Nematostella vectensis]	gi|156208960,gi|156351241	NCBI_Sea_Anemone_txid6103.fasta	71404.1	0.992	1	1	1	0.000292	0.0168	VEIIANDQGNR	K	T	0.997	37.9	25	15.1	33.4	0	1	0	0	2	1228.63			6129.06	26	36	Empty	true	gi|156212228,gi|156373042,gi|156361178,gi|156216341
Claudia_20151103_NCBI_Sea_Anemone_20151214_Tentacles_Mucus (Use this for paper)	z	02-BLK before Tentacle #2	File Name: VL_20151214_ADH_04.raw (F004608)	predicted protein [Nematostella vectensis]	gi|156219904,gi|156383441	NCBI_Sea_Anemone_txid6103.fasta	50018.6	0.992	1	1	1	0.000292	0.224	AFVHWYVGEGMEEGEFSEAR	R	E	0.997	30.6	25	0	30.6	0	0	2	0	2	2346.01			26465.7	403	422	Empty	false	gi|156394505,gi|156217144,gi|156375522,gi|156223973
Claudia_20151103_NCBI_Sea_Anemone_20151214_Tentacles_Mucus (Use this for paper)	z	02-BLK before Tentacle #2	File Name: VL_20151214_ADH_04.raw (F004608)	predicted protein [Nematostella vectensis]	gi|156219904,gi|156383441	NCBI_Sea_Anemone_txid6103.fasta	50018.6	0.992	1	1	1	0.000292	0.224	AVFVDLEPTVIDEVR	R	T	0.997	50.7	25	0	13.4	0	1	0	0	2	1701.91			16528.8	65	79	Empty	true
Claudia_20151103_NCBI_Sea_Anemone_20151214_Tentacles_Mucus (Use this for paper)	z	02-BLK before Tentacle #2	File Name: VL_20151214_ADH_04.raw (F004608)	predicted protein [Nematostella vectensis]	gi|156219904,gi|156383441	NCBI_Sea_Anemone_txid6103.fasta	50018.6	0.992	1	1	1	0.000292	0.224	FDGALNVDLTEFQTNLVPYPR	R	I	0.997	19.6	25	0	19.6	0	0	1	0	2	2409.21			8691.35	244	264	Empty	false	gi|156394505,gi|156217144,gi|156375522,gi|156223973
Claudia_20151103_NCBI_Sea_Anemone_20151214_Tentacles_Mucus (Use this for paper)	z	02-BLK before Tentacle #2	File Name: VL_20151214_ADH_04.raw (F004608)	predicted protein [Nematostella vectensis]	gi|156219904,gi|156383441	NCBI_Sea_Anemone_txid6103.fasta	50018.6	0.992	1	1	1	0.000292	0.224	NLDIERPTYTNLNR	R	L	0.997	20.4	25	13.3	20.4	0	0	2	0	2	1718.88			52614.8	216	229	Empty	false	gi|156394505,gi|156217144,gi|156375522,gi|156223973
Claudia_20151103_NCBI_Sea_Anemone_20151214_Tentacles_Mucus (Use this for paper)	z	02-BLK before Tentacle #2	File Name: VL_20151214_ADH_04.raw (F004608)	predicted protein [Nematostella vectensis]	gi|156219904,gi|156383441	NCBI_Sea_Anemone_txid6103.fasta	50018.6	0.992	1	1	1	0.000292	0.224	TIQFVDWCPTGFK	K	V	0.997	42.7	25	0	42.7	0	2	0	0	2	1598.77			22257.1	340	352	Empty	false	gi|156394505,gi|156217144,gi|156375522,gi|156223973
Claudia_20151103_NCBI_Sea_Anemone_20151214_Tentacles_Mucus (Use this for paper)	z	02-BLK before Tentacle #2	File Name: VL_20151214_ADH_04.raw (F004608)	predicted protein [Nematostella vectensis]	gi|156219904,gi|156383441	NCBI_Sea_Anemone_txid6103.fasta	50018.6	0.992	1	1	1	0.000292	0.224	VGINYQPPTVVPGGDLAK	K	V	0.987	28.1	25	0	27.9	0	1	0	0	2	1824.99			19968	353	370	Empty	false	gi|156394505,gi|156217144,gi|156375522,gi|156223973
Claudia_20151103_NCBI_Sea_Anemone_20151214_Tentacles_Mucus (Use this for paper)	z	02-BLK before Tentacle #2	File Name: VL_20151214_ADH_04.raw (F004608)	predicted protein [Nematostella vectensis]	gi|156211288,gi|156211440,gi|156224738,gi|156227701,gi|156358391,gi|156358687,gi|156396888,gi|156405092	NCBI_Sea_Anemone_txid6103.fasta	17979.8	0.992	1	1	1	0.000292	0.0699	TITLEVEPSDTIENVK	K	A	0.997	30.6	25	0	30.6	0	1	0	0	2	1787.93			12217.1	12	27	Empty	true
Claudia_20151103_NCBI_Sea_Anemone_20151214_Tentacles_Mucus (Use this for paper)	z	02-BLK before Tentacle #2	File Name: VL_20151214_ADH_04.raw (F004608)	predicted protein [Nematostella vectensis]	gi|156219675,gi|156382552	NCBI_Sea_Anemone_txid6103.fasta	24606.3	0.992	1	4	5	0.00146	0.255	AMGIMNSFVNDIFER	K	I	0.997	62.8	25	0	61.8	0	4	0	0	2	1775.81			36279.9	153	167	Empty	false	gi|156215777,gi|156371481
Claudia_20151103_NCBI_Sea_Anemone_20151214_Tentacles_Mucus (Use this for paper)	z	02-BLK before Tentacle #2	File Name: VL_20151214_ADH_04.raw (F004608)	predicted protein [Nematostella vectensis]	gi|156219675,gi|156382552	NCBI_Sea_Anemone_txid6103.fasta	24606.3	0.992	1	4	5	0.00146	0.255	FQSSAVMALQEASEAYLVGLFEDTNLCAIHAK	R	R	0.997	52.9	25	0	52.9	0	0	2	3	2	3529.7			35016.7	85	116	Empty	true
Claudia_20151103_NCBI_Sea_Anemone_20151214_Tentacles_Mucus (Use this for paper)	z	02-BLK before Tentacle #2	File Name: VL_20151214_ADH_04.raw (F004608)	predicted protein [Nematostella vectensis]	gi|156219675,gi|156382552	NCBI_Sea_Anemone_txid6103.fasta	24606.3	0.992	1	4	5	0.00146	0.255	LLLPGELAK	R	H	0.997	31.2	25	13.6	0	0	2	0	0	2	953.603			22879.7	195	203	Empty	false	gi|156215777,gi|156371481
Claudia_20151103_NCBI_Sea_Anemone_20151214_Tentacles_Mucus (Use this for paper)	z	02-BLK before Tentacle #2	File Name: VL_20151214_ADH_04.raw (F004608)	arginine kinase [Anthopleura japonica]	gi|2554612,gi|3183059,gi|806394145,gi|806394146,gi|806394147,gi|806394148,gi|806394149,gi|806394150,gi|806394151,gi|806394152	NCBI_Sea_Anemone_txid6103.fasta	80026.4	1	2	2	2	0.000583	0.0392	TFLVWINEEDQLR	K	I	0.992	31.6	25	0	31.6	0	1	0	0	2	1662.85			5289	573	585	Empty	true	gi|381356389
Claudia_20151103_NCBI_Sea_Anemone_20151214_Tentacles_Mucus (Use this for paper)	z	02-BLK before Tentacle #2	File Name: VL_20151214_ADH_04.raw (F004608)	arginine kinase [Anthopleura japonica]	gi|2554612,gi|3183059,gi|806394145,gi|806394146,gi|806394147,gi|806394148,gi|806394149,gi|806394150,gi|806394151,gi|806394152	NCBI_Sea_Anemone_txid6103.fasta	80026.4	1	2	2	2	0.000583	0.0392	VVGVLTSLTGDLAGK	K	Y	0.997	61.3	25	0	61.3	0	1	0	0	2	1429.83			7829.97	156	170	Empty	true	gi|381356389
Claudia_20151103_NCBI_Sea_Anemone_20151214_Tentacles_Mucus (Use this for paper)	z	02-BLK before Tentacle #2	File Name: VL_20151214_ADH_04.raw (F004608)	oncoprotein-induced transcript 3-like protein, partial [Anthopleura elegantissima]	gi|86559745	NCBI_Sea_Anemone_txid6103.fasta	17539.2	1	1	1	2	0.000583	0.0435	FSLAAFR	R	F	0.997	41.1	25	13	37.6	0	2	0	0	2	811.446			117751	35	41	Empty	true
Claudia_20151103_NCBI_Sea_Anemone_20151214_Tentacles_Mucus (Use this for paper)	z	02-BLK before Tentacle #2	File Name: VL_20151214_ADH_04.raw (F004608)	beta-actin, partial [Anthopleura elegantissima]	gi|84873373	NCBI_Sea_Anemone_txid6103.fasta	14948.8	0.992	1	1	2	0.000583	0.366	DLYANTVLSGGSTMYPGIADR	K	M	0.997	67.2	25	0	67.2	0	0	1	0	2	2217.05			43939	58	78	Empty	false	gi|156224185,gi|156395354
Claudia_20151103_NCBI_Sea_Anemone_20151214_Tentacles_Mucus (Use this for paper)	z	02-BLK before Tentacle #2	File Name: VL_20151214_ADH_04.raw (F004608)	beta-actin, partial [Anthopleura elegantissima]	gi|84873373	NCBI_Sea_Anemone_txid6103.fasta	14948.8	0.992	1	1	2	0.000583	0.366	EIANLAPPTMK	K	I	0.997	42.4	25	14	36.6	0	2	0	0	2	1200.63			30707.2	82	92	Empty	true
Claudia_20151103_NCBI_Sea_Anemone_20151214_Tentacles_Mucus (Use this for paper)	z	02-BLK before Tentacle #2	File Name: VL_20151214_ADH_04.raw (F004608)	beta-actin, partial [Anthopleura elegantissima]	gi|84873373	NCBI_Sea_Anemone_txid6103.fasta	14948.8	0.992	1	1	2	0.000583	0.366	KDLYANTVLSGGSTMYPGIADR	R	M	0.997	64.1	25	0	64.1	0	0	3	0	2	2345.14			96255.6	57	78	Empty	false	gi|156224185,gi|156395354
Claudia_20151103_NCBI_Sea_Anemone_20151214_Tentacles_Mucus (Use this for paper)	z	02-BLK before Tentacle #2	File Name: VL_20151214_ADH_04.raw (F004608)	beta-actin, partial [Anthopleura elegantissima]	gi|84873373	NCBI_Sea_Anemone_txid6103.fasta	14948.8	0.992	1	1	2	0.000583	0.366	SYELPDGQVITIGNER	K	F	0.997	76.4	25	0	67.4	0	3	3	0	2	1790.89			75324.6	5	20	Empty	false	gi|156217052,gi|156224185,gi|156375340,gi|156395354
Claudia_20151103_NCBI_Sea_Anemone_20151214_Tentacles_Mucus (Use this for paper)	z	02-BLK before Tentacle #2	File Name: VL_20151214_ADH_04.raw (F004608)	predicted protein [Nematostella vectensis]	gi|156227824,gi|156405338	NCBI_Sea_Anemone_txid6103.fasta	83338.7	0.992	1	1	1	0.000292	0.0193	GVVDSEDLPLNISR	K	E	0.997	50.7	25	0	0	0	1	0	0	2	1513.79			9417.26	381	394	Empty	true
Claudia_20151103_NCBI_Sea_Anemone_20151214_Tentacles_Mucus (Use this for paper)	z	02-BLK before Tentacle #2	File Name: VL_20151214_ADH_04.raw (F004608)	predicted protein [Nematostella vectensis]	gi|156224185,gi|156395354	NCBI_Sea_Anemone_txid6103.fasta	41808.7	1	13	18	38	0.0111	0.488	AGFAGDDAPR	K	A	0.997	39.5	25	13.3	39.5	0	1	0	0	2	976.448			7498.87	19	28	Empty	true	gi|156217052,gi|156375340
Claudia_20151103_NCBI_Sea_Anemone_20151214_Tentacles_Mucus (Use this for paper)	z	02-BLK before Tentacle #2	File Name: VL_20151214_ADH_04.raw (F004608)	predicted protein [Nematostella vectensis]	gi|156224185,gi|156395354	NCBI_Sea_Anemone_txid6103.fasta	41808.7	1	13	18	38	0.0111	0.488	AVFPSIVGRPR	R	H	0.997	43.8	25	13.2	43.8	0	2	1	0	2	1198.71			121532	29	39	Empty	true	gi|156217052,gi|156375340
Claudia_20151103_NCBI_Sea_Anemone_20151214_Tentacles_Mucus (Use this for paper)	z	02-BLK before Tentacle #2	File Name: VL_20151214_ADH_04.raw (F004608)	predicted protein [Nematostella vectensis]	gi|156224185,gi|156395354	NCBI_Sea_Anemone_txid6103.fasta	41808.7	1	13	18	38	0.0111	0.488	DLTDYLMK	R	I	0.997	44.3	25	27	38.4	0	2	0	0	2	1014.48			103338	184	191	Empty	true	gi|156217052,gi|156375340
Claudia_20151103_NCBI_Sea_Anemone_20151214_Tentacles_Mucus (Use this for paper)	z	02-BLK before Tentacle #2	File Name: VL_20151214_ADH_04.raw (F004608)	predicted protein [Nematostella vectensis]	gi|156224185,gi|156395354	NCBI_Sea_Anemone_txid6103.fasta	41808.7	1	13	18	38	0.0111	0.488	DLYANTVLSGGSTMYPGIADR	K	M	0.997	67.2	25	0	67.2	0	0	1	0	2	2217.05			43939	292	312	Empty	true
Claudia_20151103_NCBI_Sea_Anemone_20151214_Tentacles_Mucus (Use this for paper)	z	02-BLK before Tentacle #2	File Name: VL_20151214_ADH_04.raw (F004608)	predicted protein [Nematostella vectensis]	gi|156224185,gi|156395354	NCBI_Sea_Anemone_txid6103.fasta	41808.7	1	13	18	38	0.0111	0.488	DSYVGDEAQSK	K	R	0.982	27.9	25	13.4	27.9	0	2	0	0	2	1198.52			4839.23	51	61	Empty	true	gi|156217052,gi|156375340
Claudia_20151103_NCBI_Sea_Anemone_20151214_Tentacles_Mucus (Use this for paper)	z	02-BLK before Tentacle #2	File Name: VL_20151214_ADH_04.raw (F004608)	predicted protein [Nematostella vectensis]	gi|156224185,gi|156395354	NCBI_Sea_Anemone_txid6103.fasta	41808.7	1	13	18	38	0.0111	0.488	GYSFTTTAER	R	E	0.997	65.8	25	0	60.9	0	4	0	0	2	1132.53			127137	197	206	Empty	true	gi|156217052,gi|156375340
Claudia_20151103_NCBI_Sea_Anemone_20151214_Tentacles_Mucus (Use this for paper)	z	02-BLK before Tentacle #2	File Name: VL_20151214_ADH_04.raw (F004608)	predicted protein [Nematostella vectensis]	gi|156224185,gi|156395354	NCBI_Sea_Anemone_txid6103.fasta	41808.7	1	13	18	38	0.0111	0.488	IWHHTFYNELR	K	V	0.997	29	25	13	29	0	0	1	0	2	1515.75			16914.3	85	95	Empty	true	gi|156217052,gi|156375340
Claudia_20151103_NCBI_Sea_Anemone_20151214_Tentacles_Mucus (Use this for paper)	z	02-BLK before Tentacle #2	File Name: VL_20151214_ADH_04.raw (F004608)	predicted protein [Nematostella vectensis]	gi|156224185,gi|156395354	NCBI_Sea_Anemone_txid6103.fasta	41808.7	1	13	18	38	0.0111	0.488	KDLYANTVLSGGSTMYPGIADR	R	M	0.997	64.1	25	0	64.1	0	0	3	0	2	2345.14			96255.6	291	312	Empty	true
Claudia_20151103_NCBI_Sea_Anemone_20151214_Tentacles_Mucus (Use this for paper)	z	02-BLK before Tentacle #2	File Name: VL_20151214_ADH_04.raw (F004608)	predicted protein [Nematostella vectensis]	gi|156224185,gi|156395354	NCBI_Sea_Anemone_txid6103.fasta	41808.7	1	13	18	38	0.0111	0.488	LCYVALDFEQEMQTAASSSSLEK	K	S	0.997	35.1	25	0	0	0	0	4	0	2	2607.2			51155	216	238	Empty	true	gi|156217052,gi|156375340
Claudia_20151103_NCBI_Sea_Anemone_20151214_Tentacles_Mucus (Use this for paper)	z	02-BLK before Tentacle #2	File Name: VL_20151214_ADH_04.raw (F004608)	predicted protein [Nematostella vectensis]	gi|156224185,gi|156395354	NCBI_Sea_Anemone_txid6103.fasta	41808.7	1	13	18	38	0.0111	0.488	QEYDESGPSIVHR	K	K	0.997	55.5	25	13.2	55.5	0	1	3	0	2	1516.7			95329	360	372	Empty	true
Claudia_20151103_NCBI_Sea_Anemone_20151214_Tentacles_Mucus (Use this for paper)	z	02-BLK before Tentacle #2	File Name: VL_20151214_ADH_04.raw (F004608)	predicted protein [Nematostella vectensis]	gi|156224185,gi|156395354	NCBI_Sea_Anemone_txid6103.fasta	41808.7	1	13	18	38	0.0111	0.488	SYELPDGQVITIGNER	K	F	0.997	76.4	25	0	67.4	0	3	3	0	2	1790.89			75324.6	239	254	Empty	true	gi|156217052,gi|156375340
Claudia_20151103_NCBI_Sea_Anemone_20151214_Tentacles_Mucus (Use this for paper)	z	02-BLK before Tentacle #2	File Name: VL_20151214_ADH_04.raw (F004608)	predicted protein [Nematostella vectensis]	gi|156224185,gi|156395354	NCBI_Sea_Anemone_txid6103.fasta	41808.7	1	13	18	38	0.0111	0.488	TTGIVMDSGDGVTHTVPIYEGYALPHAILR	R	L	0.997	38.5	25	0	0	0	0	1	3	2	3199.61			291339	148	177	Empty	true
Claudia_20151103_NCBI_Sea_Anemone_20151214_Tentacles_Mucus (Use this for paper)	z	02-BLK before Tentacle #2	File Name: VL_20151214_ADH_04.raw (F004608)	predicted protein [Nematostella vectensis]	gi|156224185,gi|156395354	NCBI_Sea_Anemone_txid6103.fasta	41808.7	1	13	18	38	0.0111	0.488	VAPEEHPVLLTEAPLNPK	R	A	0.997	47.4	25	0	45.4	0	0	3	0	2	1954.06			219132	96	113	Empty	true	gi|156217052,gi|156375340
Claudia_20151103_NCBI_Sea_Anemone_20151214_Tentacles_Mucus (Use this for paper)	z	02-BLK before Tentacle #2	File Name: VL_20151214_ADH_04.raw (F004608)	predicted protein [Nematostella vectensis]	gi|156217052,gi|156375340	NCBI_Sea_Anemone_txid6103.fasta	41805.9	0.992	1	1	3	0.000875	0.348	AGFAGDDAPR	K	A	0.997	39.5	25	13.3	39.5	0	1	0	0	2	976.448			7498.87	20	29	Empty	false	gi|156224185,gi|156395354
Claudia_20151103_NCBI_Sea_Anemone_20151214_Tentacles_Mucus (Use this for paper)	z	02-BLK before Tentacle #2	File Name: VL_20151214_ADH_04.raw (F004608)	predicted protein [Nematostella vectensis]	gi|156217052,gi|156375340	NCBI_Sea_Anemone_txid6103.fasta	41805.9	0.992	1	1	3	0.000875	0.348	AVFPSIVGRPR	R	H	0.997	43.8	25	13.2	43.8	0	2	1	0	2	1198.71			121532	30	40	Empty	false	gi|156224185,gi|156395354
Claudia_20151103_NCBI_Sea_Anemone_20151214_Tentacles_Mucus (Use this for paper)	z	02-BLK before Tentacle #2	File Name: VL_20151214_ADH_04.raw (F004608)	predicted protein [Nematostella vectensis]	gi|156217052,gi|156375340	NCBI_Sea_Anemone_txid6103.fasta	41805.9	0.992	1	1	3	0.000875	0.348	DLTDYLMK	R	I	0.997	44.3	25	27	38.4	0	2	0	0	2	1014.48			103338	185	192	Empty	false	gi|156224185,gi|156395354
Claudia_20151103_NCBI_Sea_Anemone_20151214_Tentacles_Mucus (Use this for paper)	z	02-BLK before Tentacle #2	File Name: VL_20151214_ADH_04.raw (F004608)	predicted protein [Nematostella vectensis]	gi|156217052,gi|156375340	NCBI_Sea_Anemone_txid6103.fasta	41805.9	0.992	1	1	3	0.000875	0.348	DSYVGDEAQSK	K	R	0.982	27.9	25	13.4	27.9	0	2	0	0	2	1198.52			4839.23	52	62	Empty	false	gi|156224185,gi|156395354
Claudia_20151103_NCBI_Sea_Anemone_20151214_Tentacles_Mucus (Use this for paper)	z	02-BLK before Tentacle #2	File Name: VL_20151214_ADH_04.raw (F004608)	predicted protein [Nematostella vectensis]	gi|156217052,gi|156375340	NCBI_Sea_Anemone_txid6103.fasta	41805.9	0.992	1	1	3	0.000875	0.348	GYSFTTTAER	R	E	0.997	65.8	25	0	60.9	0	4	0	0	2	1132.53			127137	198	207	Empty	false	gi|156224185,gi|156395354
Claudia_20151103_NCBI_Sea_Anemone_20151214_Tentacles_Mucus (Use this for paper)	z	02-BLK before Tentacle #2	File Name: VL_20151214_ADH_04.raw (F004608)	predicted protein [Nematostella vectensis]	gi|156217052,gi|156375340	NCBI_Sea_Anemone_txid6103.fasta	41805.9	0.992	1	1	3	0.000875	0.348	IWHHTFYNELR	K	V	0.997	29	25	13	29	0	0	1	0	2	1515.75			16914.3	86	96	Empty	false	gi|156224185,gi|156395354
Claudia_20151103_NCBI_Sea_Anemone_20151214_Tentacles_Mucus (Use this for paper)	z	02-BLK before Tentacle #2	File Name: VL_20151214_ADH_04.raw (F004608)	predicted protein [Nematostella vectensis]	gi|156217052,gi|156375340	NCBI_Sea_Anemone_txid6103.fasta	41805.9	0.992	1	1	3	0.000875	0.348	LCYVALDFEQEMQTAASSSSIEK	K	S	0.997	35.1	25	0	0	0	0	4	0	2	2607.2			51155	217	239	Empty	false	gi|156224185,gi|156395354
Claudia_20151103_NCBI_Sea_Anemone_20151214_Tentacles_Mucus (Use this for paper)	z	02-BLK before Tentacle #2	File Name: VL_20151214_ADH_04.raw (F004608)	predicted protein [Nematostella vectensis]	gi|156217052,gi|156375340	NCBI_Sea_Anemone_txid6103.fasta	41805.9	0.992	1	1	3	0.000875	0.348	QEYDESGPAIVHR	K	K	0.997	38.2	25	13.3	38.2	0	0	3	0	2	1500.71			42258.2	361	373	Empty	true
Claudia_20151103_NCBI_Sea_Anemone_20151214_Tentacles_Mucus (Use this for paper)	z	02-BLK before Tentacle #2	File Name: VL_20151214_ADH_04.raw (F004608)	predicted protein [Nematostella vectensis]	gi|156217052,gi|156375340	NCBI_Sea_Anemone_txid6103.fasta	41805.9	0.992	1	1	3	0.000875	0.348	SYELPDGQVITIGNER	K	F	0.997	76.4	25	0	67.4	0	3	3	0	2	1790.89			75324.6	240	255	Empty	false	gi|156224185,gi|156395354
Claudia_20151103_NCBI_Sea_Anemone_20151214_Tentacles_Mucus (Use this for paper)	z	02-BLK before Tentacle #2	File Name: VL_20151214_ADH_04.raw (F004608)	predicted protein [Nematostella vectensis]	gi|156217052,gi|156375340	NCBI_Sea_Anemone_txid6103.fasta	41805.9	0.992	1	1	3	0.000875	0.348	VAPEEHPVLLTEAPLNPK	R	A	0.997	47.4	25	0	45.4	0	0	3	0	2	1954.06			219132	97	114	Empty	false	gi|156224185,gi|156395354
Claudia_20151103_NCBI_Sea_Anemone_20151214_Tentacles_Mucus (Use this for paper)	z	02-BLK before Tentacle #2	File Name: VL_20151214_ADH_04.raw (F004608)	carbonic anhydrase [Anthopleura elegantissima]	gi|4894961	NCBI_Sea_Anemone_txid6103.fasta	28612.4	1	7	8	13	0.00379	0.517	AFPAELHLVHWNTDLFSSFGEAASSK	K	N	0.997	21.7	25	0	20.3	0	0	0	2	2	2861.39			34257.5	115	140	Empty	true
Claudia_20151103_NCBI_Sea_Anemone_20151214_Tentacles_Mucus (Use this for paper)	z	02-BLK before Tentacle #2	File Name: VL_20151214_ADH_04.raw (F004608)	carbonic anhydrase [Anthopleura elegantissima]	gi|4894961	NCBI_Sea_Anemone_txid6103.fasta	28612.4	1	7	8	13	0.00379	0.517	ANDGGCIVDNYRPVMDGSGR	K	N	0.997	47.1	25	0	47.1	0	0	2	0	2	2168.95			31099.3	235	254	Empty	true
Claudia_20151103_NCBI_Sea_Anemone_20151214_Tentacles_Mucus (Use this for paper)	z	02-BLK before Tentacle #2	File Name: VL_20151214_ADH_04.raw (F004608)	carbonic anhydrase [Anthopleura elegantissima]	gi|4894961	NCBI_Sea_Anemone_txid6103.fasta	28612.4	1	7	8	13	0.00379	0.517	FEQFHFHWGK	R	T	0.997	26.3	25	13.1	18.5	0	0	2	0	2	1362.64			61452.5	92	101	Empty	true
Claudia_20151103_NCBI_Sea_Anemone_20151214_Tentacles_Mucus (Use this for paper)	z	02-BLK before Tentacle #2	File Name: VL_20151214_ADH_04.raw (F004608)	carbonic anhydrase [Anthopleura elegantissima]	gi|4894961	NCBI_Sea_Anemone_txid6103.fasta	28612.4	1	7	8	13	0.00379	0.517	IQYSQGNDFNVTNNGYSLVISR	K	K	0.976	13.3	25	0	13.3	0	0	1	0	2	2489.21			8774.91	52	73	Empty	true
Claudia_20151103_NCBI_Sea_Anemone_20151214_Tentacles_Mucus (Use this for paper)	z	02-BLK before Tentacle #2	File Name: VL_20151214_ADH_04.raw (F004608)	carbonic anhydrase [Anthopleura elegantissima]	gi|4894961	NCBI_Sea_Anemone_txid6103.fasta	28612.4	1	7	8	13	0.00379	0.517	KTSEGTNLSGGPLEHNYR	R	F	0.997	22.5	25	0	19.1	0	0	1	0	2	1959.95			6819.13	74	91	Empty	true
Claudia_20151103_NCBI_Sea_Anemone_20151214_Tentacles_Mucus (Use this for paper)	z	02-BLK before Tentacle #2	File Name: VL_20151214_ADH_04.raw (F004608)	carbonic anhydrase [Anthopleura elegantissima]	gi|4894961	NCBI_Sea_Anemone_txid6103.fasta	28612.4	1	7	8	13	0.00379	0.517	NGLAVLGAFVQIGGESAGLK	K	T	0.997	72.2	25	0	72.2	0	3	1	0	2	1901.05			32602.2	141	160	Empty	true
Claudia_20151103_NCBI_Sea_Anemone_20151214_Tentacles_Mucus (Use this for paper)	z	02-BLK before Tentacle #2	File Name: VL_20151214_ADH_04.raw (F004608)	carbonic anhydrase [Anthopleura elegantissima]	gi|4894961	NCBI_Sea_Anemone_txid6103.fasta	28612.4	1	7	8	13	0.00379	0.517	TITDLIPQVQNIGDKQDLK	K	V	0.997	20.9	25	0	13.3	0	0	1	0	2	2139.17			12626.9	161	179	Empty	true
Claudia_20151103_NCBI_Sea_Anemone_20151214_Tentacles_Mucus (Use this for paper)	tentacle	03-Tentacle #2	File Name: VL_20151214_ALM_02.raw (F004609_1)	predicted protein [Nematostella vectensis]	gi|156217144,gi|156375522	NCBI_Sea_Anemone_txid6103.fasta	50181.6	1	2	2	3	0.000112	0.472	AFVHWYVGEGMEEGEFSEAR	R	E	0.997	43.5	25	0	43.5	0	0	2	0	2	2346.01			790545	403	422	Empty	false	gi|156394505,gi|156223973,gi|156219904,gi|156383441
Claudia_20151103_NCBI_Sea_Anemone_20151214_Tentacles_Mucus (Use this for paper)	tentacle	03-Tentacle #2	File Name: VL_20151214_ALM_02.raw (F004609_1)	predicted protein [Nematostella vectensis]	gi|156217144,gi|156375522	NCBI_Sea_Anemone_txid6103.fasta	50181.6	1	2	2	3	0.000112	0.472	AVFVDLEPTVVDEVR	R	T	0.997	80.9	25	0	80.7	0	2	2	0	2	1687.89			1161210	65	79	Empty	false	gi|156394505,gi|156223973
Claudia_20151103_NCBI_Sea_Anemone_20151214_Tentacles_Mucus (Use this for paper)	tentacle	03-Tentacle #2	File Name: VL_20151214_ALM_02.raw (F004609_1)	predicted protein [Nematostella vectensis]	gi|156217144,gi|156375522	NCBI_Sea_Anemone_txid6103.fasta	50181.6	1	2	2	3	0.000112	0.472	AYHEQLSVAEITNACFEPANQMVK	K	C	0.997	50.4	25	0	4.73	0	0	2	0	2	2766.29			1086430	281	304	Empty	false	gi|156394505,gi|156223973
Claudia_20151103_NCBI_Sea_Anemone_20151214_Tentacles_Mucus (Use this for paper)	tentacle	03-Tentacle #2	File Name: VL_20151214_ALM_02.raw (F004609_1)	predicted protein [Nematostella vectensis]	gi|156217144,gi|156375522	NCBI_Sea_Anemone_txid6103.fasta	50181.6	1	2	2	3	0.000112	0.472	DVNAAIATIK	K	T	0.997	54.2	25	16.4	46.9	0	2	0	0	2	1015.58			1778390	327	336	Empty	false	gi|156394505,gi|156223973
Claudia_20151103_NCBI_Sea_Anemone_20151214_Tentacles_Mucus (Use this for paper)	tentacle	03-Tentacle #2	File Name: VL_20151214_ALM_02.raw (F004609_1)	predicted protein [Nematostella vectensis]	gi|156217144,gi|156375522	NCBI_Sea_Anemone_txid6103.fasta	50181.6	1	2	2	3	0.000112	0.472	EDLAALEK	R	D	0.997	55.4	25	30.8	41.3	0	2	0	0	2	888.467			1022080	423	430	Empty	false	gi|156394505,gi|156223973,gi|156219904,gi|156383441
Claudia_20151103_NCBI_Sea_Anemone_20151214_Tentacles_Mucus (Use this for paper)	tentacle	03-Tentacle #2	File Name: VL_20151214_ALM_02.raw (F004609_1)	predicted protein [Nematostella vectensis]	gi|156217144,gi|156375522	NCBI_Sea_Anemone_txid6103.fasta	50181.6	1	2	2	3	0.000112	0.472	EIVDLVLDR	K	I	0.997	36.8	25	22.3	29.1	0	2	0	0	2	1071.6			130353	113	121	Empty	true
Claudia_20151103_NCBI_Sea_Anemone_20151214_Tentacles_Mucus (Use this for paper)	tentacle	03-Tentacle #2	File Name: VL_20151214_ALM_02.raw (F004609_1)	predicted protein [Nematostella vectensis]	gi|156217144,gi|156375522	NCBI_Sea_Anemone_txid6103.fasta	50181.6	1	2	2	3	0.000112	0.472	FDGALNVDLTEFQTNLVPYPR	R	I	0.997	87	25	0	78	0	2	2	0	2	2409.21			223232	244	264	Empty	false	gi|156394505,gi|156223973,gi|156219904,gi|156383441
Claudia_20151103_NCBI_Sea_Anemone_20151214_Tentacles_Mucus (Use this for paper)	tentacle	03-Tentacle #2	File Name: VL_20151214_ALM_02.raw (F004609_1)	predicted protein [Nematostella vectensis]	gi|156217144,gi|156375522	NCBI_Sea_Anemone_txid6103.fasta	50181.6	1	2	2	3	0.000112	0.472	FDLMYAK	K	R	0.982	26.7	25	17.4	22.5	0	2	0	0	2	903.428			841073	395	401	Empty	false	gi|156394505,gi|156223973,gi|156219904,gi|156383441
Claudia_20151103_NCBI_Sea_Anemone_20151214_Tentacles_Mucus (Use this for paper)	tentacle	03-Tentacle #2	File Name: VL_20151214_ALM_02.raw (F004609_1)	predicted protein [Nematostella vectensis]	gi|156217144,gi|156375522	NCBI_Sea_Anemone_txid6103.fasta	50181.6	1	2	2	3	0.000112	0.472	LDHKFDLMYAK	R	R	0.996	23.8	25.2	0	21.9	0	0	1	0	2	1396.69			411731	391	401	Empty	false	gi|156394505,gi|156223973,gi|156219904,gi|156383441
Claudia_20151103_NCBI_Sea_Anemone_20151214_Tentacles_Mucus (Use this for paper)	tentacle	03-Tentacle #2	File Name: VL_20151214_ALM_02.raw (F004609_1)	predicted protein [Nematostella vectensis]	gi|156217144,gi|156375522	NCBI_Sea_Anemone_txid6103.fasta	50181.6	1	2	2	3	0.000112	0.472	LMGQIVSSITASLR	R	F	0.997	49.1	25	0	49.1	0	1	0	0	2	1491.82			440072	230	243	Empty	true
Claudia_20151103_NCBI_Sea_Anemone_20151214_Tentacles_Mucus (Use this for paper)	tentacle	03-Tentacle #2	File Name: VL_20151214_ALM_02.raw (F004609_1)	predicted protein [Nematostella vectensis]	gi|156217144,gi|156375522	NCBI_Sea_Anemone_txid6103.fasta	50181.6	1	2	2	3	0.000112	0.472	LSVDYGKK	R	S	0.965	24.6	25.2	19	17.3	0	1	0	0	2	909.504			103376	157	164	Empty	false	gi|156394505,gi|156223973,gi|156219904,gi|156383441
Claudia_20151103_NCBI_Sea_Anemone_20151214_Tentacles_Mucus (Use this for paper)	tentacle	03-Tentacle #2	File Name: VL_20151214_ALM_02.raw (F004609_1)	predicted protein [Nematostella vectensis]	gi|156217144,gi|156375522	NCBI_Sea_Anemone_txid6103.fasta	50181.6	1	2	2	3	0.000112	0.472	NLDIERPTYTNLNR	R	L	0.997	41.7	25	14.7	36.7	0	2	1	0	2	1718.88			1680500	216	229	Empty	false	gi|156394505,gi|156223973,gi|156219904,gi|156383441
Claudia_20151103_NCBI_Sea_Anemone_20151214_Tentacles_Mucus (Use this for paper)	tentacle	03-Tentacle #2	File Name: VL_20151214_ALM_02.raw (F004609_1)	predicted protein [Nematostella vectensis]	gi|156217144,gi|156375522	NCBI_Sea_Anemone_txid6103.fasta	50181.6	1	2	2	3	0.000112	0.472	QLFHPEQLITGK	R	E	0.997	27.6	25	0	27.6	0	0	2	0	2	1410.77			460784	85	96	Empty	false	gi|156394505,gi|156223973,gi|156219904,gi|156383441
Claudia_20151103_NCBI_Sea_Anemone_20151214_Tentacles_Mucus (Use this for paper)	tentacle	03-Tentacle #2	File Name: VL_20151214_ALM_02.raw (F004609_1)	predicted protein [Nematostella vectensis]	gi|156217144,gi|156375522	NCBI_Sea_Anemone_txid6103.fasta	50181.6	1	2	2	3	0.000112	0.472	QLFHPEQLITGKEDAANNYAR	R	G	0.997	42.3	25	0	42.3	0	0	2	0	2	2415.21			730083	85	105	Empty	false	gi|156394505,gi|156223973,gi|156219904,gi|156383441
Claudia_20151103_NCBI_Sea_Anemone_20151214_Tentacles_Mucus (Use this for paper)	tentacle	03-Tentacle #2	File Name: VL_20151214_ALM_02.raw (F004609_1)	predicted protein [Nematostella vectensis]	gi|156217144,gi|156375522	NCBI_Sea_Anemone_txid6103.fasta	50181.6	1	2	2	3	0.000112	0.472	TIGGGDDSFNTFFSETGAGK	K	H	0.997	104	25	0	104	0	3	0	0	2	2007.89			1620030	41	60	Empty	false	gi|156394505,gi|156223973
Claudia_20151103_NCBI_Sea_Anemone_20151214_Tentacles_Mucus (Use this for paper)	tentacle	03-Tentacle #2	File Name: VL_20151214_ALM_02.raw (F004609_1)	predicted protein [Nematostella vectensis]	gi|156217144,gi|156375522	NCBI_Sea_Anemone_txid6103.fasta	50181.6	1	2	2	3	0.000112	0.472	VGINYQPPTVVPGGDLAK	K	V	0.996	33.2	25	0	29.4	0	2	0	0	2	1824.99			415054	353	370	Empty	false	gi|156394505,gi|156223973,gi|156219904,gi|156383441
Claudia_20151103_NCBI_Sea_Anemone_20151214_Tentacles_Mucus (Use this for paper)	tentacle	03-Tentacle #2	File Name: VL_20151214_ALM_02.raw (F004609_1)	predicted protein [Nematostella vectensis]	gi|156221285,gi|156387427	NCBI_Sea_Anemone_txid6103.fasta	44330.8	0.999	1	1	2	7.49e-05	0.023	YFDLGLEHR	K	D	0.997	28.2	25	14.4	28.1	0	0	2	0	2	1149.57			950686	24	32	Empty	true
Claudia_20151103_NCBI_Sea_Anemone_20151214_Tentacles_Mucus (Use this for paper)	tentacle	03-Tentacle #2	File Name: VL_20151214_ALM_02.raw (F004609_1)	mitochondrial 60 kDa heat shock protein [Anemonia viridis]	gi|40647591	NCBI_Sea_Anemone_txid6103.fasta	62807.4	1	4	4	7	0.000262	0.122	IGGSSEVEVNEKK	K	D	0.997	27.7	25	14.6	10.6	0	0	2	0	2	1375.71			351903	415	427	Empty	true
Claudia_20151103_NCBI_Sea_Anemone_20151214_Tentacles_Mucus (Use this for paper)	tentacle	03-Tentacle #2	File Name: VL_20151214_ALM_02.raw (F004609_1)	mitochondrial 60 kDa heat shock protein [Anemonia viridis]	gi|40647591	NCBI_Sea_Anemone_txid6103.fasta	62807.4	1	4	4	7	0.000262	0.122	LVQDVANNTNEEAGDGTTTATVLAR	R	S	0.997	48.4	25	0	48.4	0	0	2	0	2	2560.25			248983	106	130	Empty	true
Claudia_20151103_NCBI_Sea_Anemone_20151214_Tentacles_Mucus (Use this for paper)	tentacle	03-Tentacle #2	File Name: VL_20151214_ALM_02.raw (F004609_1)	mitochondrial 60 kDa heat shock protein [Anemonia viridis]	gi|40647591	NCBI_Sea_Anemone_txid6103.fasta	62807.4	1	4	4	7	0.000262	0.122	TAITDAAGVASLLTTAETVIVEAPK	R	D	0.997	30	25	0	30	0	0	1	0	2	2442.33			20513	536	560	Empty	true
Claudia_20151103_NCBI_Sea_Anemone_20151214_Tentacles_Mucus (Use this for paper)	tentacle	03-Tentacle #2	File Name: VL_20151214_ALM_02.raw (F004609_1)	mitochondrial 60 kDa heat shock protein [Anemonia viridis]	gi|40647591	NCBI_Sea_Anemone_txid6103.fasta	62807.4	1	4	4	7	0.000262	0.122	VTDALNATR	R	A	0.997	49.7	25.5	27.9	30.6	0	2	0	0	2	960.511			397692	430	438	Empty	true
Claudia_20151103_NCBI_Sea_Anemone_20151214_Tentacles_Mucus (Use this for paper)	tentacle	03-Tentacle #2	File Name: VL_20151214_ALM_02.raw (F004609_1)	Niemann-Pick C 2 Like [Anemonia viridis]	gi|571272601,gi|571272615	NCBI_Sea_Anemone_txid6103.fasta	16781.3	0.993	1	1	2	7.49e-05	0.0592	DSGLTCPLK	K	A	0.997	46.1	25	23.2	21.8	0	2	0	0	2	990.493			699050	99	107	Empty	true
Claudia_20151103_NCBI_Sea_Anemone_20151214_Tentacles_Mucus (Use this for paper)	tentacle	03-Tentacle #2	File Name: VL_20151214_ALM_02.raw (F004609_1)	predicted protein [Nematostella vectensis]	gi|156225551,gi|156398911	NCBI_Sea_Anemone_txid6103.fasta	49933.1	0.993	1	1	2	7.49e-05	0.0216	KPPVFELQGK	K	K	0.997	37.2	25	16.4	29.7	0	2	0	0	2	1142.66			697068	307	316	Empty	true
Claudia_20151103_NCBI_Sea_Anemone_20151214_Tentacles_Mucus (Use this for paper)	tentacle	03-Tentacle #2	File Name: VL_20151214_ALM_02.raw (F004609_1)	predicted protein [Nematostella vectensis]	gi|156216438,gi|156373234	NCBI_Sea_Anemone_txid6103.fasta	24817.8	0.998	1	1	1	3.74e-05	0.0507	LVLVGDGGTGK	K	T	0.968	23.3	25	13	19.2	0	1	0	0	2	1015.58			424317	13	23	Empty	true
Claudia_20151103_NCBI_Sea_Anemone_20151214_Tentacles_Mucus (Use this for paper)	tentacle	03-Tentacle #2	File Name: VL_20151214_ALM_02.raw (F004609_1)	predicted protein [Nematostella vectensis]	gi|156216653,gi|156374103	NCBI_Sea_Anemone_txid6103.fasta	120426	1	2	2	4	0.00015	0.0239	LYRPGSVAYVSR	K	S	0.997	25.1	25	0	16.8	0	0	2	0	2	1367.74			1030960	632	643	Empty	true
Claudia_20151103_NCBI_Sea_Anemone_20151214_Tentacles_Mucus (Use this for paper)	tentacle	03-Tentacle #2	File Name: VL_20151214_ALM_02.raw (F004609_1)	predicted protein [Nematostella vectensis]	gi|156216653,gi|156374103	NCBI_Sea_Anemone_txid6103.fasta	120426	1	2	2	4	0.00015	0.0239	SGGMSNELNNIIAR	R	T	0.997	88.2	25	13.3	85.4	0	2	0	0	2	1491.72			785097	644	657	Empty	true
Claudia_20151103_NCBI_Sea_Anemone_20151214_Tentacles_Mucus (Use this for paper)	tentacle	03-Tentacle #2	File Name: VL_20151214_ALM_02.raw (F004609_1)	predicted protein [Nematostella vectensis]	gi|156213488,gi|156364948	NCBI_Sea_Anemone_txid6103.fasta	416955	0.993	1	1	2	7.49e-05	0.0032	ESALDDLDLPVK	K	V	0.997	28.8	25	13.2	22.2	0	0	2	0	2	1314.68			2048980	45	56	Empty	true
Claudia_20151103_NCBI_Sea_Anemone_20151214_Tentacles_Mucus (Use this for paper)	tentacle	03-Tentacle #2	File Name: VL_20151214_ALM_02.raw (F004609_1)	predicted protein [Nematostella vectensis]	gi|156223973,gi|156394505	NCBI_Sea_Anemone_txid6103.fasta	50234.6	1	15	18	34	0.00127	0.451	AFVHWYVGEGMEEGEFSEAR	R	E	0.997	43.5	25	0	43.5	0	0	2	0	2	2346.01			790545	403	422	Empty	true	gi|156217144,gi|156375522,gi|156219904,gi|156383441
Claudia_20151103_NCBI_Sea_Anemone_20151214_Tentacles_Mucus (Use this for paper)	tentacle	03-Tentacle #2	File Name: VL_20151214_ALM_02.raw (F004609_1)	predicted protein [Nematostella vectensis]	gi|156223973,gi|156394505	NCBI_Sea_Anemone_txid6103.fasta	50234.6	1	15	18	34	0.00127	0.451	AVFVDLEPTVVDEVR	R	T	0.997	80.9	25	0	80.7	0	2	2	0	2	1687.89			1161210	65	79	Empty	true	gi|156217144,gi|156375522
Claudia_20151103_NCBI_Sea_Anemone_20151214_Tentacles_Mucus (Use this for paper)	tentacle	03-Tentacle #2	File Name: VL_20151214_ALM_02.raw (F004609_1)	predicted protein [Nematostella vectensis]	gi|156223973,gi|156394505	NCBI_Sea_Anemone_txid6103.fasta	50234.6	1	15	18	34	0.00127	0.451	AYHEQLSVAEITNACFEPANQMVK	K	C	0.997	50.4	25	0	4.73	0	0	2	0	2	2766.29			1086430	281	304	Empty	true	gi|156217144,gi|156375522
Claudia_20151103_NCBI_Sea_Anemone_20151214_Tentacles_Mucus (Use this for paper)	tentacle	03-Tentacle #2	File Name: VL_20151214_ALM_02.raw (F004609_1)	predicted protein [Nematostella vectensis]	gi|156223973,gi|156394505	NCBI_Sea_Anemone_txid6103.fasta	50234.6	1	15	18	34	0.00127	0.451	DVNAAIATIK	K	T	0.997	54.2	25	16.4	46.9	0	2	0	0	2	1015.58			1778390	327	336	Empty	true	gi|156217144,gi|156375522
Claudia_20151103_NCBI_Sea_Anemone_20151214_Tentacles_Mucus (Use this for paper)	tentacle	03-Tentacle #2	File Name: VL_20151214_ALM_02.raw (F004609_1)	predicted protein [Nematostella vectensis]	gi|156223973,gi|156394505	NCBI_Sea_Anemone_txid6103.fasta	50234.6	1	15	18	34	0.00127	0.451	EDLAALEK	R	D	0.997	55.4	25	30.8	41.3	0	2	0	0	2	888.467			1022080	423	430	Empty	true	gi|156217144,gi|156375522,gi|156219904,gi|156383441
Claudia_20151103_NCBI_Sea_Anemone_20151214_Tentacles_Mucus (Use this for paper)	tentacle	03-Tentacle #2	File Name: VL_20151214_ALM_02.raw (F004609_1)	predicted protein [Nematostella vectensis]	gi|156223973,gi|156394505	NCBI_Sea_Anemone_txid6103.fasta	50234.6	1	15	18	34	0.00127	0.451	FDGALNVDLTEFQTNLVPYPR	R	I	0.997	87	25	0	78	0	2	2	0	2	2409.21			223232	244	264	Empty	true	gi|156217144,gi|156375522,gi|156219904,gi|156383441
Claudia_20151103_NCBI_Sea_Anemone_20151214_Tentacles_Mucus (Use this for paper)	tentacle	03-Tentacle #2	File Name: VL_20151214_ALM_02.raw (F004609_1)	predicted protein [Nematostella vectensis]	gi|156223973,gi|156394505	NCBI_Sea_Anemone_txid6103.fasta	50234.6	1	15	18	34	0.00127	0.451	FDLMYAK	K	R	0.982	26.7	25	17.4	22.5	0	2	0	0	2	903.428			841073	395	401	Empty	true	gi|156217144,gi|156375522,gi|156219904,gi|156383441
Claudia_20151103_NCBI_Sea_Anemone_20151214_Tentacles_Mucus (Use this for paper)	tentacle	03-Tentacle #2	File Name: VL_20151214_ALM_02.raw (F004609_1)	predicted protein [Nematostella vectensis]	gi|156223973,gi|156394505	NCBI_Sea_Anemone_txid6103.fasta	50234.6	1	15	18	34	0.00127	0.451	LDHKFDLMYAK	R	R	0.996	23.8	25.2	0	21.9	0	0	1	0	2	1396.69			411731	391	401	Empty	true	gi|156217144,gi|156375522,gi|156219904,gi|156383441
Claudia_20151103_NCBI_Sea_Anemone_20151214_Tentacles_Mucus (Use this for paper)	tentacle	03-Tentacle #2	File Name: VL_20151214_ALM_02.raw (F004609_1)	predicted protein [Nematostella vectensis]	gi|156223973,gi|156394505	NCBI_Sea_Anemone_txid6103.fasta	50234.6	1	15	18	34	0.00127	0.451	LIGQIVSSITASLR	R	F	0.997	80.3	25	14	80.3	0	2	0	0	2	1457.87			172149	230	243	Empty	true
Claudia_20151103_NCBI_Sea_Anemone_20151214_Tentacles_Mucus (Use this for paper)	tentacle	03-Tentacle #2	File Name: VL_20151214_ALM_02.raw (F004609_1)	predicted protein [Nematostella vectensis]	gi|156223973,gi|156394505	NCBI_Sea_Anemone_txid6103.fasta	50234.6	1	15	18	34	0.00127	0.451	LSVDYGKK	R	S	0.965	24.6	25.2	19	17.3	0	1	0	0	2	909.504			103376	157	164	Empty	true	gi|156217144,gi|156375522,gi|156219904,gi|156383441
Claudia_20151103_NCBI_Sea_Anemone_20151214_Tentacles_Mucus (Use this for paper)	tentacle	03-Tentacle #2	File Name: VL_20151214_ALM_02.raw (F004609_1)	predicted protein [Nematostella vectensis]	gi|156223973,gi|156394505	NCBI_Sea_Anemone_txid6103.fasta	50234.6	1	15	18	34	0.00127	0.451	NLDIERPTYTNLNR	R	L	0.997	41.7	25	14.7	36.7	0	2	1	0	2	1718.88			1680500	216	229	Empty	true	gi|156217144,gi|156375522,gi|156219904,gi|156383441
Claudia_20151103_NCBI_Sea_Anemone_20151214_Tentacles_Mucus (Use this for paper)	tentacle	03-Tentacle #2	File Name: VL_20151214_ALM_02.raw (F004609_1)	predicted protein [Nematostella vectensis]	gi|156223973,gi|156394505	NCBI_Sea_Anemone_txid6103.fasta	50234.6	1	15	18	34	0.00127	0.451	QLFHPEQLITGK	R	E	0.997	27.6	25	0	27.6	0	0	2	0	2	1410.77			460784	85	96	Empty	true	gi|156217144,gi|156375522,gi|156219904,gi|156383441
Claudia_20151103_NCBI_Sea_Anemone_20151214_Tentacles_Mucus (Use this for paper)	tentacle	03-Tentacle #2	File Name: VL_20151214_ALM_02.raw (F004609_1)	predicted protein [Nematostella vectensis]	gi|156223973,gi|156394505	NCBI_Sea_Anemone_txid6103.fasta	50234.6	1	15	18	34	0.00127	0.451	QLFHPEQLITGKEDAANNYAR	R	G	0.997	42.3	25	0	42.3	0	0	2	0	2	2415.21			730083	85	105	Empty	true	gi|156217144,gi|156375522,gi|156219904,gi|156383441
Claudia_20151103_NCBI_Sea_Anemone_20151214_Tentacles_Mucus (Use this for paper)	tentacle	03-Tentacle #2	File Name: VL_20151214_ALM_02.raw (F004609_1)	predicted protein [Nematostella vectensis]	gi|156223973,gi|156394505	NCBI_Sea_Anemone_txid6103.fasta	50234.6	1	15	18	34	0.00127	0.451	TIGGGDDSFNTFFSETGAGK	K	H	0.997	104	25	0	104	0	3	0	0	2	2007.89			1620030	41	60	Empty	true	gi|156217144,gi|156375522
Claudia_20151103_NCBI_Sea_Anemone_20151214_Tentacles_Mucus (Use this for paper)	tentacle	03-Tentacle #2	File Name: VL_20151214_ALM_02.raw (F004609_1)	predicted protein [Nematostella vectensis]	gi|156223973,gi|156394505	NCBI_Sea_Anemone_txid6103.fasta	50234.6	1	15	18	34	0.00127	0.451	VGINYQPPTVVPGGDLAK	K	V	0.996	33.2	25	0	29.4	0	2	0	0	2	1824.99			415054	353	370	Empty	true	gi|156217144,gi|156375522,gi|156219904,gi|156383441
Claudia_20151103_NCBI_Sea_Anemone_20151214_Tentacles_Mucus (Use this for paper)	tentacle	03-Tentacle #2	File Name: VL_20151214_ALM_02.raw (F004609_1)	predicted protein [Nematostella vectensis]	gi|156208772,gi|156212920,gi|156350422,gi|156363453	NCBI_Sea_Anemone_txid6103.fasta	27062.1	1	2	2	4	0.00015	0.0674	ILGVTTLDIVR	R	A	0.997	72.3	25	23	58.1	0	2	0	0	2	1199.74			657862	110	120	Empty	true
Claudia_20151103_NCBI_Sea_Anemone_20151214_Tentacles_Mucus (Use this for paper)	tentacle	03-Tentacle #2	File Name: VL_20151214_ALM_02.raw (F004609_1)	predicted protein [Nematostella vectensis]	gi|156208772,gi|156212920,gi|156350422,gi|156363453	NCBI_Sea_Anemone_txid6103.fasta	27062.1	1	2	2	4	0.00015	0.0674	IQNAGTEVVNAK	R	A	0.997	35.3	25	0	20.5	0	2	0	0	2	1243.66			307759	148	159	Empty	true
Claudia_20151103_NCBI_Sea_Anemone_20151214_Tentacles_Mucus (Use this for paper)	tentacle	03-Tentacle #2	File Name: VL_20151214_ALM_02.raw (F004609_1)	predicted protein [Nematostella vectensis]	gi|156220358,gi|156384739	NCBI_Sea_Anemone_txid6103.fasta	103478	1	4	4	8	0.0003	0.048	ETADSDTAEQVMESFR	R	I	0.997	95.7	25	0	95.7	0	4	0	0	2	1831.77			545900	823	838	Empty	true
Claudia_20151103_NCBI_Sea_Anemone_20151214_Tentacles_Mucus (Use this for paper)	tentacle	03-Tentacle #2	File Name: VL_20151214_ALM_02.raw (F004609_1)	predicted protein [Nematostella vectensis]	gi|156220358,gi|156384739	NCBI_Sea_Anemone_txid6103.fasta	103478	1	4	4	8	0.0003	0.048	HEAFESDLAAHQDR	K	V	0.997	40.7	25	0	40.7	0	0	2	0	2	1625.73			865460	433	446	Empty	true
Claudia_20151103_NCBI_Sea_Anemone_20151214_Tentacles_Mucus (Use this for paper)	tentacle	03-Tentacle #2	File Name: VL_20151214_ALM_02.raw (F004609_1)	predicted protein [Nematostella vectensis]	gi|156220358,gi|156384739	NCBI_Sea_Anemone_txid6103.fasta	103478	1	4	4	8	0.0003	0.048	KHEAFESDLAAHQDR	K	V	0.997	24.1	25	0	24.1	0	0	1	0	2	1753.83			232003	432	446	Empty	true
Claudia_20151103_NCBI_Sea_Anemone_20151214_Tentacles_Mucus (Use this for paper)	tentacle	03-Tentacle #2	File Name: VL_20151214_ALM_02.raw (F004609_1)	predicted protein [Nematostella vectensis]	gi|156220358,gi|156384739	NCBI_Sea_Anemone_txid6103.fasta	103478	1	4	4	8	0.0003	0.048	NINEVENQILTR	R	D	0.995	31.5	25	13.3	24.2	0	1	0	0	2	1442.76			601682	731	742	Empty	true
Claudia_20151103_NCBI_Sea_Anemone_20151214_Tentacles_Mucus (Use this for paper)	tentacle	03-Tentacle #2	File Name: VL_20151214_ALM_02.raw (F004609_1)	predicted protein [Nematostella vectensis]	gi|156225736,gi|156399650	NCBI_Sea_Anemone_txid6103.fasta	62926.9	1	2	2	3	0.000112	0.0351	IFNVYPQK	K	G	0.983	31.7	25	22.9	19.2	0	1	0	0	2	1008.55			1351970	385	392	Empty	true
Claudia_20151103_NCBI_Sea_Anemone_20151214_Tentacles_Mucus (Use this for paper)	tentacle	03-Tentacle #2	File Name: VL_20151214_ALM_02.raw (F004609_1)	predicted protein [Nematostella vectensis]	gi|156225736,gi|156399650	NCBI_Sea_Anemone_txid6103.fasta	62926.9	1	2	2	3	0.000112	0.0351	KIPNGVNGIEDR	R	M	0.997	36.7	25	20.3	30.5	0	2	0	0	2	1311.7			751206	344	355	Empty	true
Claudia_20151103_NCBI_Sea_Anemone_20151214_Tentacles_Mucus (Use this for paper)	tentacle	03-Tentacle #2	File Name: VL_20151214_ALM_02.raw (F004609_1)	predicted protein [Nematostella vectensis]	gi|156215218,gi|156369971	NCBI_Sea_Anemone_txid6103.fasta	49809.4	1	2	2	3	0.000112	0.05	ANDTTYGLAGAVFSK	R	D	0.997	53.3	25	0	53.3	0	2	0	0	2	1514.75			963222	408	422	Empty	true
Claudia_20151103_NCBI_Sea_Anemone_20151214_Tentacles_Mucus (Use this for paper)	tentacle	03-Tentacle #2	File Name: VL_20151214_ALM_02.raw (F004609_1)	predicted protein [Nematostella vectensis]	gi|156215218,gi|156369971	NCBI_Sea_Anemone_txid6103.fasta	49809.4	1	2	2	3	0.000112	0.05	VTLELGGK	R	S	0.992	28.8	25	17.4	11.9	0	1	0	0	2	816.483			399404	253	260	Empty	true
Claudia_20151103_NCBI_Sea_Anemone_20151214_Tentacles_Mucus (Use this for paper)	tentacle	03-Tentacle #2	File Name: VL_20151214_ALM_02.raw (F004609_1)	predicted protein [Nematostella vectensis]	gi|156217052,gi|156375340	NCBI_Sea_Anemone_txid6103.fasta	41805.9	1	3	4	8	0.0003	0.551	AGFAGDDAPR	K	A	0.997	78.8	25	20.4	71.6	0	2	0	0	2	976.448			13611000	20	29	Empty	false	gi|156224185,gi|156395354
Claudia_20151103_NCBI_Sea_Anemone_20151214_Tentacles_Mucus (Use this for paper)	tentacle	03-Tentacle #2	File Name: VL_20151214_ALM_02.raw (F004609_1)	predicted protein [Nematostella vectensis]	gi|156217052,gi|156375340	NCBI_Sea_Anemone_txid6103.fasta	41805.9	1	3	4	8	0.0003	0.551	AVFPSIVGRPR	R	H	0.997	74.2	25	13.4	69.8	0	3	0	0	2	1198.71			16606500	30	40	Empty	false	gi|156224185,gi|156395354
Claudia_20151103_NCBI_Sea_Anemone_20151214_Tentacles_Mucus (Use this for paper)	tentacle	03-Tentacle #2	File Name: VL_20151214_ALM_02.raw (F004609_1)	predicted protein [Nematostella vectensis]	gi|156217052,gi|156375340	NCBI_Sea_Anemone_txid6103.fasta	41805.9	1	3	4	8	0.0003	0.551	CDVDIRK	K	D	0.985	30.1	25.9	32.6	15.2	0	2	0	0	2	905.451			850837	286	292	Empty	false	gi|156224185,gi|156395354
Claudia_20151103_NCBI_Sea_Anemone_20151214_Tentacles_Mucus (Use this for paper)	tentacle	03-Tentacle #2	File Name: VL_20151214_ALM_02.raw (F004609_1)	predicted protein [Nematostella vectensis]	gi|156217052,gi|156375340	NCBI_Sea_Anemone_txid6103.fasta	41805.9	1	3	4	8	0.0003	0.551	DLTDYLMK	R	I	0.997	42	25	30.1	34.6	0	4	0	0	2	1014.48			42057000	185	192	Empty	false	gi|156224185,gi|156395354
Claudia_20151103_NCBI_Sea_Anemone_20151214_Tentacles_Mucus (Use this for paper)	tentacle	03-Tentacle #2	File Name: VL_20151214_ALM_02.raw (F004609_1)	predicted protein [Nematostella vectensis]	gi|156217052,gi|156375340	NCBI_Sea_Anemone_txid6103.fasta	41805.9	1	3	4	8	0.0003	0.551	DLYANTVMSGGTTMYPGLADR	K	M	0.997	51.5	25	0	51.5	0	2	0	0	2	2233.03			728276	293	313	Empty	true
Claudia_20151103_NCBI_Sea_Anemone_20151214_Tentacles_Mucus (Use this for paper)	tentacle	03-Tentacle #2	File Name: VL_20151214_ALM_02.raw (F004609_1)	predicted protein [Nematostella vectensis]	gi|156217052,gi|156375340	NCBI_Sea_Anemone_txid6103.fasta	41805.9	1	3	4	8	0.0003	0.551	DSYVGDEAQSK	K	R	0.997	71.9	25	13.4	71.9	0	4	0	0	2	1198.52			2933530	52	62	Empty	false	gi|156224185,gi|156395354
Claudia_20151103_NCBI_Sea_Anemone_20151214_Tentacles_Mucus (Use this for paper)	tentacle	03-Tentacle #2	File Name: VL_20151214_ALM_02.raw (F004609_1)	predicted protein [Nematostella vectensis]	gi|156217052,gi|156375340	NCBI_Sea_Anemone_txid6103.fasta	41805.9	1	3	4	8	0.0003	0.551	DSYVGDEAQSKR	K	G	0.997	62.2	25	14.8	61.4	0	4	4	0	2	1354.62			23131700	52	63	Empty	false	gi|156224185,gi|156395354
Claudia_20151103_NCBI_Sea_Anemone_20151214_Tentacles_Mucus (Use this for paper)	tentacle	03-Tentacle #2	File Name: VL_20151214_ALM_02.raw (F004609_1)	predicted protein [Nematostella vectensis]	gi|156217052,gi|156375340	NCBI_Sea_Anemone_txid6103.fasta	41805.9	1	3	4	8	0.0003	0.551	GYSFTTTAER	R	E	0.997	60.9	25	13	54	0	3	0	0	2	1132.53			21078700	198	207	Empty	false	gi|156224185,gi|156395354
Claudia_20151103_NCBI_Sea_Anemone_20151214_Tentacles_Mucus (Use this for paper)	tentacle	03-Tentacle #2	File Name: VL_20151214_ALM_02.raw (F004609_1)	predicted protein [Nematostella vectensis]	gi|156217052,gi|156375340	NCBI_Sea_Anemone_txid6103.fasta	41805.9	1	3	4	8	0.0003	0.551	HQGVMVGMGQK	R	D	0.997	48	25	13.1	40.4	0	8	9	0	2	1203.56			5613580	41	51	Empty	false	gi|156224185,gi|156395354
Claudia_20151103_NCBI_Sea_Anemone_20151214_Tentacles_Mucus (Use this for paper)	tentacle	03-Tentacle #2	File Name: VL_20151214_ALM_02.raw (F004609_1)	predicted protein [Nematostella vectensis]	gi|156217052,gi|156375340	NCBI_Sea_Anemone_txid6103.fasta	41805.9	1	3	4	8	0.0003	0.551	HQGVMVGMGQKDSYVGDEAQSK	R	R	0.997	40	25	13.1	40	0	0	2	2	2	2383.07			1492690	41	62	Empty	false	gi|156224185,gi|156395354
Claudia_20151103_NCBI_Sea_Anemone_20151214_Tentacles_Mucus (Use this for paper)	tentacle	03-Tentacle #2	File Name: VL_20151214_ALM_02.raw (F004609_1)	predicted protein [Nematostella vectensis]	gi|156217052,gi|156375340	NCBI_Sea_Anemone_txid6103.fasta	41805.9	1	3	4	8	0.0003	0.551	IIAPPERK	K	Y	0.997	39.9	25	0	32.4	0	4	0	0	2	923.567			8474990	330	337	Empty	false	gi|156224185,gi|156395354
Claudia_20151103_NCBI_Sea_Anemone_20151214_Tentacles_Mucus (Use this for paper)	tentacle	03-Tentacle #2	File Name: VL_20151214_ALM_02.raw (F004609_1)	predicted protein [Nematostella vectensis]	gi|156217052,gi|156375340	NCBI_Sea_Anemone_txid6103.fasta	41805.9	1	3	4	8	0.0003	0.551	IKIIAPPER	K	K	0.987	26.9	25	0	26.9	0	2	0	0	2	1036.65			1358930	328	336	Empty	false	gi|156224185,gi|156395354
Claudia_20151103_NCBI_Sea_Anemone_20151214_Tentacles_Mucus (Use this for paper)	tentacle	03-Tentacle #2	File Name: VL_20151214_ALM_02.raw (F004609_1)	predicted protein [Nematostella vectensis]	gi|156217052,gi|156375340	NCBI_Sea_Anemone_txid6103.fasta	41805.9	1	3	4	8	0.0003	0.551	IWHHTFYNELR	K	V	0.997	48	25	13.9	48	0	1	4	0	2	1515.75			21770900	86	96	Empty	false	gi|156224185,gi|156395354
Claudia_20151103_NCBI_Sea_Anemone_20151214_Tentacles_Mucus (Use this for paper)	tentacle	03-Tentacle #2	File Name: VL_20151214_ALM_02.raw (F004609_1)	predicted protein [Nematostella vectensis]	gi|156217052,gi|156375340	NCBI_Sea_Anemone_txid6103.fasta	41805.9	1	3	4	8	0.0003	0.551	LCYVALDFEQEMQTAASSSSIEK	K	S	0.997	55.6	25	0	0	0	0	3	0	2	2623.19			1636370	217	239	Empty	false	gi|156224185,gi|156395354
Claudia_20151103_NCBI_Sea_Anemone_20151214_Tentacles_Mucus (Use this for paper)	tentacle	03-Tentacle #2	File Name: VL_20151214_ALM_02.raw (F004609_1)	predicted protein [Nematostella vectensis]	gi|156217052,gi|156375340	NCBI_Sea_Anemone_txid6103.fasta	41805.9	1	3	4	8	0.0003	0.551	LDLAGRDLTDYLMK	R	I	0.997	39.1	25	13.4	39.1	0	0	2	0	2	1639.84			1139050	179	192	Empty	false	gi|156224185,gi|156395354
Claudia_20151103_NCBI_Sea_Anemone_20151214_Tentacles_Mucus (Use this for paper)	tentacle	03-Tentacle #2	File Name: VL_20151214_ALM_02.raw (F004609_1)	predicted protein [Nematostella vectensis]	gi|156217052,gi|156375340	NCBI_Sea_Anemone_txid6103.fasta	41805.9	1	3	4	8	0.0003	0.551	QEYDESGPAIVHR	K	K	0.997	56.5	25	14.1	56.5	0	2	2	0	2	1500.71			2052700	361	373	Empty	true
Claudia_20151103_NCBI_Sea_Anemone_20151214_Tentacles_Mucus (Use this for paper)	tentacle	03-Tentacle #2	File Name: VL_20151214_ALM_02.raw (F004609_1)	predicted protein [Nematostella vectensis]	gi|156217052,gi|156375340	NCBI_Sea_Anemone_txid6103.fasta	41805.9	1	3	4	8	0.0003	0.551	QEYDESGPAIVHRK	K	C	0.997	58.9	25	16.2	57	0	2	0	0	2	1628.8			313982	361	374	Empty	true
Claudia_20151103_NCBI_Sea_Anemone_20151214_Tentacles_Mucus (Use this for paper)	tentacle	03-Tentacle #2	File Name: VL_20151214_ALM_02.raw (F004609_1)	predicted protein [Nematostella vectensis]	gi|156217052,gi|156375340	NCBI_Sea_Anemone_txid6103.fasta	41805.9	1	3	4	8	0.0003	0.551	SYELPDGQVITIGNER	K	F	0.997	124	25	14	108	0	6	3	0	2	1790.89			42543200	240	255	Empty	false	gi|156224185,gi|156395354
Claudia_20151103_NCBI_Sea_Anemone_20151214_Tentacles_Mucus (Use this for paper)	tentacle	03-Tentacle #2	File Name: VL_20151214_ALM_02.raw (F004609_1)	predicted protein [Nematostella vectensis]	gi|156217052,gi|156375340	NCBI_Sea_Anemone_txid6103.fasta	41805.9	1	3	4	8	0.0003	0.551	VAPEEHPVLLTEAPLNPK	R	A	0.997	61.2	25	0	61.2	0	2	4	0	2	1954.06			25691500	97	114	Empty	false	gi|156224185,gi|156395354
Claudia_20151103_NCBI_Sea_Anemone_20151214_Tentacles_Mucus (Use this for paper)	tentacle	03-Tentacle #2	File Name: VL_20151214_ALM_02.raw (F004609_1)	predicted protein [Nematostella vectensis]	gi|156217052,gi|156375340	NCBI_Sea_Anemone_txid6103.fasta	41805.9	1	3	4	8	0.0003	0.551	VAPEEHPVLLTEAPLNPKANR	R	E	0.997	37.7	25	0	36.2	0	0	2	0	2	2295.25			812691	97	117	Empty	false	gi|156224185,gi|156395354
Claudia_20151103_NCBI_Sea_Anemone_20151214_Tentacles_Mucus (Use this for paper)	tentacle	03-Tentacle #2	File Name: VL_20151214_ALM_02.raw (F004609_1)	predicted protein [Nematostella vectensis]	gi|156217052,gi|156375340	NCBI_Sea_Anemone_txid6103.fasta	41805.9	1	3	4	8	0.0003	0.551	YPIEHGIVTNWDDMEK	K	I	0.997	31	25	0	31	0	0	1	0	2	1962.89			590826	70	85	Empty	false	gi|156224185,gi|156395354
Claudia_20151103_NCBI_Sea_Anemone_20151214_Tentacles_Mucus (Use this for paper)	tentacle	03-Tentacle #2	File Name: VL_20151214_ALM_02.raw (F004609_1)	predicted protein [Nematostella vectensis]	gi|156211513,gi|156359316	NCBI_Sea_Anemone_txid6103.fasta	8455.5	1	2	2	2	7.49e-05	0.25	EVYFAEK	K	V	0.967	24.3	25	13.5	20.4	0	1	0	0	2	885.435			272104	10	16	Empty	true
Claudia_20151103_NCBI_Sea_Anemone_20151214_Tentacles_Mucus (Use this for paper)	tentacle	03-Tentacle #2	File Name: VL_20151214_ALM_02.raw (F004609_1)	predicted protein [Nematostella vectensis]	gi|156211513,gi|156359316	NCBI_Sea_Anemone_txid6103.fasta	8455.5	1	2	2	2	7.49e-05	0.25	GFGHGGTESHKY	K	-	0.996	24.6	25	0	24.6	0	0	1	0	2	1276.57			334109	65	76	Empty	true
Claudia_20151103_NCBI_Sea_Anemone_20151214_Tentacles_Mucus (Use this for paper)	tentacle	03-Tentacle #2	File Name: VL_20151214_ALM_02.raw (F004609_1)	predicted protein [Nematostella vectensis]	gi|156220961,gi|156386369	NCBI_Sea_Anemone_txid6103.fasta	47343	1	2	2	4	0.00015	0.0598	DITFFVQQLLR	R	E	0.997	66.9	25	13.2	56.4	0	2	0	0	2	1379.77			127894	199	209	Empty	true
Claudia_20151103_NCBI_Sea_Anemone_20151214_Tentacles_Mucus (Use this for paper)	tentacle	03-Tentacle #2	File Name: VL_20151214_ALM_02.raw (F004609_1)	predicted protein [Nematostella vectensis]	gi|156220961,gi|156386369	NCBI_Sea_Anemone_txid6103.fasta	47343	1	2	2	4	0.00015	0.0598	QPACVIDNGTGYTK	R	M	0.997	58	25	13	57.9	0	2	0	0	2	1523.72			291595	5	18	Empty	true
Claudia_20151103_NCBI_Sea_Anemone_20151214_Tentacles_Mucus (Use this for paper)	tentacle	03-Tentacle #2	File Name: VL_20151214_ALM_02.raw (F004609_1)	predicted protein [Nematostella vectensis]	gi|156209114,gi|156351522	NCBI_Sea_Anemone_txid6103.fasta	55556.2	1	2	2	3	0.000112	0.0484	GFSMGAYSDSVGLEAIR	R	E	0.984	27.1	25	0	27.1	0	1	0	0	2	1775.83			228180	116	132	Empty	true
Claudia_20151103_NCBI_Sea_Anemone_20151214_Tentacles_Mucus (Use this for paper)	tentacle	03-Tentacle #2	File Name: VL_20151214_ALM_02.raw (F004609_1)	predicted protein [Nematostella vectensis]	gi|156209114,gi|156351522	NCBI_Sea_Anemone_txid6103.fasta	55556.2	1	2	2	3	0.000112	0.0484	QIEYAVR	K	G	0.997	34.9	25.5	26.2	14.8	0	2	0	0	2	878.473			618540	31	37	Empty	true
Claudia_20151103_NCBI_Sea_Anemone_20151214_Tentacles_Mucus (Use this for paper)	tentacle	03-Tentacle #2	File Name: VL_20151214_ALM_02.raw (F004609_1)	beta-tubulin, partial [Anthopleura elegantissima]	gi|86559792	NCBI_Sea_Anemone_txid6103.fasta	29836.8	1	2	3	6	0.000225	0.437	ALTVPELTQQMFDAK	R	N	0.997	59	25.7	13	56.7	0	2	0	0	2	1707.86			860282	97	111	Empty	false	gi|156219058,gi|156389348,gi|32967426,gi|156222042,gi|156380907
Claudia_20151103_NCBI_Sea_Anemone_20151214_Tentacles_Mucus (Use this for paper)	tentacle	03-Tentacle #2	File Name: VL_20151214_ALM_02.raw (F004609_1)	beta-tubulin, partial [Anthopleura elegantissima]	gi|86559792	NCBI_Sea_Anemone_txid6103.fasta	29836.8	1	2	3	6	0.000225	0.437	EVDEQMLNVQNK	K	N	0.997	61.7	25	16.5	58.9	0	2	0	0	2	1462.68			1085880	139	150	Empty	false	gi|156219058,gi|32967426,gi|156380907
Claudia_20151103_NCBI_Sea_Anemone_20151214_Tentacles_Mucus (Use this for paper)	tentacle	03-Tentacle #2	File Name: VL_20151214_ALM_02.raw (F004609_1)	beta-tubulin, partial [Anthopleura elegantissima]	gi|86559792	NCBI_Sea_Anemone_txid6103.fasta	29836.8	1	2	3	6	0.000225	0.437	FPGQLNADLRK	R	L	0.997	29.2	25	16.2	19.6	0	0	2	0	2	1258.69			1667210	56	66	Empty	false	gi|156219058,gi|156389348,gi|32967426,gi|156222042,gi|156380907
Claudia_20151103_NCBI_Sea_Anemone_20151214_Tentacles_Mucus (Use this for paper)	tentacle	03-Tentacle #2	File Name: VL_20151214_ALM_02.raw (F004609_1)	beta-tubulin, partial [Anthopleura elegantissima]	gi|86559792	NCBI_Sea_Anemone_txid6103.fasta	29836.8	1	2	3	6	0.000225	0.437	LAVNMVPFPR	K	L	0.997	43.5	25	0	39.6	0	2	0	0	2	1159.63			1523910	67	76	Empty	false	gi|156219058,gi|156389348,gi|32967426,gi|156222042,gi|156380907
Claudia_20151103_NCBI_Sea_Anemone_20151214_Tentacles_Mucus (Use this for paper)	tentacle	03-Tentacle #2	File Name: VL_20151214_ALM_02.raw (F004609_1)	beta-tubulin, partial [Anthopleura elegantissima]	gi|86559792	NCBI_Sea_Anemone_txid6103.fasta	29836.8	1	2	3	6	0.000225	0.437	LHFFMPGFAPLTSR	R	G	0.997	38.1	25	0	36.5	0	0	2	0	2	1636.83			1044040	77	90	Empty	false	gi|156219058,gi|32967426,gi|156380907
Claudia_20151103_NCBI_Sea_Anemone_20151214_Tentacles_Mucus (Use this for paper)	tentacle	03-Tentacle #2	File Name: VL_20151214_ALM_02.raw (F004609_1)	beta-tubulin, partial [Anthopleura elegantissima]	gi|86559792	NCBI_Sea_Anemone_txid6103.fasta	29836.8	1	2	3	6	0.000225	0.437	LTTPTYGDLNHLVSATMSGVTTCLR	K	F	0.997	44.4	25	0	44.4	0	0	6	0	2	2724.33			1319300	31	55	Empty	false	gi|156219058,gi|156389348,gi|32967426,gi|156222042,gi|156380907
Claudia_20151103_NCBI_Sea_Anemone_20151214_Tentacles_Mucus (Use this for paper)	tentacle	03-Tentacle #2	File Name: VL_20151214_ALM_02.raw (F004609_1)	beta-tubulin, partial [Anthopleura elegantissima]	gi|86559792	NCBI_Sea_Anemone_txid6103.fasta	29836.8	1	2	3	6	0.000225	0.437	MAATFIGNSTAIQELFK	K	R	0.997	95.1	25	0	3.99	0	4	0	0	2	1857.94			420935	177	193	Empty	true
Claudia_20151103_NCBI_Sea_Anemone_20151214_Tentacles_Mucus (Use this for paper)	tentacle	03-Tentacle #2	File Name: VL_20151214_ALM_02.raw (F004609_1)	beta-tubulin, partial [Anthopleura elegantissima]	gi|86559792	NCBI_Sea_Anemone_txid6103.fasta	29836.8	1	2	3	6	0.000225	0.437	MAATFIGNSTAIQELFKR	K	I	0.997	35	25	0	2.82	0	0	2	0	2	2014.04			658743	177	194	Empty	true
Claudia_20151103_NCBI_Sea_Anemone_20151214_Tentacles_Mucus (Use this for paper)	tentacle	03-Tentacle #2	File Name: VL_20151214_ALM_02.raw (F004609_1)	beta-tubulin, partial [Anthopleura elegantissima]	gi|86559792	NCBI_Sea_Anemone_txid6103.fasta	29836.8	1	2	3	6	0.000225	0.437	YLTVAAMFR	R	G	0.949	21.5	25	14.6	18.6	0	1	0	0	2	1087.56			876078	124	132	Empty	false	gi|156219058,gi|156389348,gi|32967426,gi|156222042,gi|156380907
Claudia_20151103_NCBI_Sea_Anemone_20151214_Tentacles_Mucus (Use this for paper)	tentacle	03-Tentacle #2	File Name: VL_20151214_ALM_02.raw (F004609_1)	predicted protein [Nematostella vectensis]	gi|156222407,gi|156390513	NCBI_Sea_Anemone_txid6103.fasta	52698.8	1	3	3	5	0.000187	0.0693	EGGSIPVTLSLQEATGK	R	N	0.997	48.8	25	0	48.8	0	2	0	0	2	1686.89			730293	416	432	Empty	true
Claudia_20151103_NCBI_Sea_Anemone_20151214_Tentacles_Mucus (Use this for paper)	tentacle	03-Tentacle #2	File Name: VL_20151214_ALM_02.raw (F004609_1)	predicted protein [Nematostella vectensis]	gi|156222407,gi|156390513	NCBI_Sea_Anemone_txid6103.fasta	52698.8	1	3	3	5	0.000187	0.0693	LADAVAIK	R	S	0.997	37.2	25	28.1	8.72	0	2	0	0	2	800.488			880482	24	31	Empty	true
Claudia_20151103_NCBI_Sea_Anemone_20151214_Tentacles_Mucus (Use this for paper)	tentacle	03-Tentacle #2	File Name: VL_20151214_ALM_02.raw (F004609_1)	predicted protein [Nematostella vectensis]	gi|156222407,gi|156390513	NCBI_Sea_Anemone_txid6103.fasta	52698.8	1	3	3	5	0.000187	0.0693	NEELYIKR	K	L	0.997	38.6	25	20.3	29	0	1	0	0	2	1064.57			138067	16	23	Empty	true
Claudia_20151103_NCBI_Sea_Anemone_20151214_Tentacles_Mucus (Use this for paper)	tentacle	03-Tentacle #2	File Name: VL_20151214_ALM_02.raw (F004609_1)	predicted protein [Nematostella vectensis]	gi|156213600,gi|156365561	NCBI_Sea_Anemone_txid6103.fasta	22105.8	1	2	2	3	0.000112	0.0739	FADENFK	K	L	0.992	29.4	25	15.1	16.5	0	2	0	0	2	870.399			703059	106	112	Empty	true
Claudia_20151103_NCBI_Sea_Anemone_20151214_Tentacles_Mucus (Use this for paper)	tentacle	03-Tentacle #2	File Name: VL_20151214_ALM_02.raw (F004609_1)	predicted protein [Nematostella vectensis]	gi|156213600,gi|156365561	NCBI_Sea_Anemone_txid6103.fasta	22105.8	1	2	2	3	0.000112	0.0739	IEIGLFGK	R	A	0.995	34.9	25	13.9	34.4	0	1	0	0	2	876.519			156382	43	50	Empty	true
Claudia_20151103_NCBI_Sea_Anemone_20151214_Tentacles_Mucus (Use this for paper)	tentacle	03-Tentacle #2	File Name: VL_20151214_ALM_02.raw (F004609_1)	predicted protein [Nematostella vectensis]	gi|156212228,gi|156361178	NCBI_Sea_Anemone_txid6103.fasta	73868.5	1	4	4	8	0.0003	0.0852	ELEDVVQPIVSK	K	L	0.997	52.2	25	0	46.8	0	2	0	0	2	1355.74			2172300	626	637	Empty	true
Claudia_20151103_NCBI_Sea_Anemone_20151214_Tentacles_Mucus (Use this for paper)	tentacle	03-Tentacle #2	File Name: VL_20151214_ALM_02.raw (F004609_1)	predicted protein [Nematostella vectensis]	gi|156212228,gi|156361178	NCBI_Sea_Anemone_txid6103.fasta	73868.5	1	4	4	8	0.0003	0.0852	ITITNDQNR	K	L	0.997	37.9	25	18.7	24.7	0	2	0	0	2	1074.55			690887	528	536	Empty	true
Claudia_20151103_NCBI_Sea_Anemone_20151214_Tentacles_Mucus (Use this for paper)	tentacle	03-Tentacle #2	File Name: VL_20151214_ALM_02.raw (F004609_1)	predicted protein [Nematostella vectensis]	gi|156212228,gi|156361178	NCBI_Sea_Anemone_txid6103.fasta	73868.5	1	4	4	8	0.0003	0.0852	VEIIANDQGNR	R	I	0.997	41.9	25	13.6	38.9	0	2	0	0	2	1228.63			455721	55	65	Empty	false	gi|156373042,gi|156351241,gi|156208960,gi|156216341
Claudia_20151103_NCBI_Sea_Anemone_20151214_Tentacles_Mucus (Use this for paper)	tentacle	03-Tentacle #2	File Name: VL_20151214_ALM_02.raw (F004609_1)	predicted protein [Nematostella vectensis]	gi|156212228,gi|156361178	NCBI_Sea_Anemone_txid6103.fasta	73868.5	1	4	4	8	0.0003	0.0852	VLEDADLK	K	K	0.989	28.6	25	17.1	20	0	2	0	0	2	902.483			852575	349	356	Empty	true
Claudia_20151103_NCBI_Sea_Anemone_20151214_Tentacles_Mucus (Use this for paper)	tentacle	03-Tentacle #2	File Name: VL_20151214_ALM_02.raw (F004609_1)	predicted protein [Nematostella vectensis]	gi|156212228,gi|156361178	NCBI_Sea_Anemone_txid6103.fasta	73868.5	1	4	4	8	0.0003	0.0852	VTHAVVTVPAYFNDAQR	K	Q	0.995	23.2	25	0	23.2	0	0	2	0	2	1887.97			1263980	169	185	Empty	true
Claudia_20151103_NCBI_Sea_Anemone_20151214_Tentacles_Mucus (Use this for paper)	tentacle	03-Tentacle #2	File Name: VL_20151214_ALM_02.raw (F004609_1)	copper/zinc superoxide dismutase-like protein [Anthopleura elegantissima]	gi|86559788	NCBI_Sea_Anemone_txid6103.fasta	15723.4	1	6	10	17	0.000637	0.614	GGHDDSLTTGHAGGR	K	L	0.997	32.8	25	0	30	0	0	2	0	2	1437.65			186189	128	142	Empty	true
Claudia_20151103_NCBI_Sea_Anemone_20151214_Tentacles_Mucus (Use this for paper)	tentacle	03-Tentacle #2	File Name: VL_20151214_ALM_02.raw (F004609_1)	copper/zinc superoxide dismutase-like protein [Anthopleura elegantissima]	gi|86559788	NCBI_Sea_Anemone_txid6103.fasta	15723.4	1	6	10	17	0.000637	0.614	GTINFTQEGDGKPCHITGEVTGLTEGK	K	H	0.997	43.7	25	0	43.7	0	0	1	0	2	2846.36			148080	15	41	Empty	true
Claudia_20151103_NCBI_Sea_Anemone_20151214_Tentacles_Mucus (Use this for paper)	tentacle	03-Tentacle #2	File Name: VL_20151214_ALM_02.raw (F004609_1)	copper/zinc superoxide dismutase-like protein [Anthopleura elegantissima]	gi|86559788	NCBI_Sea_Anemone_txid6103.fasta	15723.4	1	6	10	17	0.000637	0.614	HGFHIHQYGDNTNGCTSAGSHFNPFGK	K	N	0.997	51.5	25	0	51.5	0	0	0	2	2	2987.3			1527020	42	68	Empty	true
Claudia_20151103_NCBI_Sea_Anemone_20151214_Tentacles_Mucus (Use this for paper)	tentacle	03-Tentacle #2	File Name: VL_20151214_ALM_02.raw (F004609_1)	copper/zinc superoxide dismutase-like protein [Anthopleura elegantissima]	gi|86559788	NCBI_Sea_Anemone_txid6103.fasta	15723.4	1	6	10	17	0.000637	0.614	HVGDMGNIVAGK	R	D	0.997	52.6	25	13.4	52.6	0	2	1	0	2	1213.6			464982	79	90	Empty	true
Claudia_20151103_NCBI_Sea_Anemone_20151214_Tentacles_Mucus (Use this for paper)	tentacle	03-Tentacle #2	File Name: VL_20151214_ALM_02.raw (F004609_1)	copper/zinc superoxide dismutase-like protein [Anthopleura elegantissima]	gi|86559788	NCBI_Sea_Anemone_txid6103.fasta	15723.4	1	6	10	17	0.000637	0.614	SVVVHVGEDDLGK	R	G	0.997	61.4	25	15.1	60.3	0	2	2	0	2	1353.7			2343690	115	127	Empty	true
Claudia_20151103_NCBI_Sea_Anemone_20151214_Tentacles_Mucus (Use this for paper)	tentacle	03-Tentacle #2	File Name: VL_20151214_ALM_02.raw (F004609_1)	copper/zinc superoxide dismutase-like protein [Anthopleura elegantissima]	gi|86559788	NCBI_Sea_Anemone_txid6103.fasta	15723.4	1	6	10	17	0.000637	0.614	SVVVHVGEDDLGKGGHDDSLTTGHAGGR	R	L	0.997	76.9	25	0	74.6	0	0	2	2	2	2772.33			3455080	115	142	Empty	true
Claudia_20151103_NCBI_Sea_Anemone_20151214_Tentacles_Mucus (Use this for paper)	tentacle	03-Tentacle #2	File Name: VL_20151214_ALM_02.raw (F004609_1)	ATP synthase beta subunit, partial [Metridium senile]	gi|46909253	NCBI_Sea_Anemone_txid6103.fasta	46161.5	0.993	1	1	2	7.49e-05	0.251	GIAELGIYPAVDPLDSISR	R	I	0.997	56.3	25	0	56.3	0	2	0	0	2	1986.05			348098	311	329	Empty	true
Claudia_20151103_NCBI_Sea_Anemone_20151214_Tentacles_Mucus (Use this for paper)	tentacle	03-Tentacle #2	File Name: VL_20151214_ALM_02.raw (F004609_1)	ATP synthase beta subunit, partial [Metridium senile]	gi|46909253	NCBI_Sea_Anemone_txid6103.fasta	46161.5	0.993	1	1	2	7.49e-05	0.251	IGLFGGAGVGK	K	T	0.997	54.6	25	13.4	48.7	0	2	0	0	2	975.562			1132410	125	135	Empty	false	gi|156213313,gi|156364605
Claudia_20151103_NCBI_Sea_Anemone_20151214_Tentacles_Mucus (Use this for paper)	tentacle	03-Tentacle #2	File Name: VL_20151214_ALM_02.raw (F004609_1)	ATP synthase beta subunit, partial [Metridium senile]	gi|46909253	NCBI_Sea_Anemone_txid6103.fasta	46161.5	0.993	1	1	2	7.49e-05	0.251	IINVIGEPIDER	R	G	0.997	46.5	25	13.3	45.9	0	2	0	0	2	1367.75			1272860	67	78	Empty	false	gi|156213313,gi|156364605
Claudia_20151103_NCBI_Sea_Anemone_20151214_Tentacles_Mucus (Use this for paper)	tentacle	03-Tentacle #2	File Name: VL_20151214_ALM_02.raw (F004609_1)	ATP synthase beta subunit, partial [Metridium senile]	gi|46909253	NCBI_Sea_Anemone_txid6103.fasta	46161.5	0.993	1	1	2	7.49e-05	0.251	KGSITSVQAIYVPADDLTDPAPATTFAHLDATTVLSR	K	G	0.997	33.2	25	0	33.2	0	0	0	1	2	3842.98			117368	274	310	Empty	false	gi|156213313,gi|156364605
Claudia_20151103_NCBI_Sea_Anemone_20151214_Tentacles_Mucus (Use this for paper)	tentacle	03-Tentacle #2	File Name: VL_20151214_ALM_02.raw (F004609_1)	ATP synthase beta subunit, partial [Metridium senile]	gi|46909253	NCBI_Sea_Anemone_txid6103.fasta	46161.5	0.993	1	1	2	7.49e-05	0.251	TVLIMELINNVAK	K	G	0.997	78.8	25	13.1	75.7	0	4	0	0	2	1473.83			497963	136	148	Empty	false	gi|156213313,gi|156364605
Claudia_20151103_NCBI_Sea_Anemone_20151214_Tentacles_Mucus (Use this for paper)	tentacle	03-Tentacle #2	File Name: VL_20151214_ALM_02.raw (F004609_1)	ATP synthase beta subunit, partial [Metridium senile]	gi|46909253	NCBI_Sea_Anemone_txid6103.fasta	46161.5	0.993	1	1	2	7.49e-05	0.251	VALVYGQMNEPPGAR	K	A	0.997	77.7	25	13.2	61.6	0	2	0	0	2	1617.81			192559	188	202	Empty	false	gi|156213313,gi|156364605
Claudia_20151103_NCBI_Sea_Anemone_20151214_Tentacles_Mucus (Use this for paper)	tentacle	03-Tentacle #2	File Name: VL_20151214_ALM_02.raw (F004609_1)	predicted protein [Nematostella vectensis]	gi|156225031,gi|156397875	NCBI_Sea_Anemone_txid6103.fasta	36365.4	0.939	1	1	1	3.74e-05	0.0211	GYVTPVK	K	N	0.974	27	25	19.4	14.5	0	1	0	0	2	763.435			146462	125	131	Empty	true
Claudia_20151103_NCBI_Sea_Anemone_20151214_Tentacles_Mucus (Use this for paper)	tentacle	03-Tentacle #2	File Name: VL_20151214_ALM_02.raw (F004609_1)	predicted protein [Nematostella vectensis]	gi|156227393,gi|156404129	NCBI_Sea_Anemone_txid6103.fasta	21791.9	1	2	2	4	0.00015	0.199	DYGVLLEDQGVALR	K	G	0.997	86.4	25	0	81.7	0	2	0	0	2	1547.81			1294060	113	126	Empty	true
Claudia_20151103_NCBI_Sea_Anemone_20151214_Tentacles_Mucus (Use this for paper)	tentacle	03-Tentacle #2	File Name: VL_20151214_ALM_02.raw (F004609_1)	predicted protein [Nematostella vectensis]	gi|156227393,gi|156404129	NCBI_Sea_Anemone_txid6103.fasta	21791.9	1	2	2	4	0.00015	0.199	GLFIIDDK	R	G	0.997	40.2	25	0	28	0	2	0	0	2	920.509			617968	127	134	Empty	false	gi|156217784,gi|156377225
Claudia_20151103_NCBI_Sea_Anemone_20151214_Tentacles_Mucus (Use this for paper)	tentacle	03-Tentacle #2	File Name: VL_20151214_ALM_02.raw (F004609_1)	predicted protein [Nematostella vectensis]	gi|156227393,gi|156404129	NCBI_Sea_Anemone_txid6103.fasta	21791.9	1	2	2	4	0.00015	0.199	LIQAFQFTDK	R	H	0.997	44.3	25	13.3	30.2	0	2	0	0	2	1210.65			804498	157	166	Empty	true
Claudia_20151103_NCBI_Sea_Anemone_20151214_Tentacles_Mucus (Use this for paper)	tentacle	03-Tentacle #2	File Name: VL_20151214_ALM_02.raw (F004609_1)	predicted protein [Nematostella vectensis]	gi|156227393,gi|156404129	NCBI_Sea_Anemone_txid6103.fasta	21791.9	1	2	2	4	0.00015	0.199	SVDETLR	R	L	0.961	24	25	23.6	12.8	0	1	0	0	2	819.421			146249	150	156	Empty	false	gi|156217784,gi|156377225
Claudia_20151103_NCBI_Sea_Anemone_20151214_Tentacles_Mucus (Use this for paper)	tentacle	03-Tentacle #2	File Name: VL_20151214_ALM_02.raw (F004609_1)	predicted protein [Nematostella vectensis]	gi|156214346,gi|156226257,gi|156367463,gi|156401103	NCBI_Sea_Anemone_txid6103.fasta	32964.6	0.993	1	1	2	7.49e-05	0.0362	LLVQNQDEMLK	K	A	0.997	56.7	25	16.1	51.5	0	2	0	0	2	1346.7			297058	36	46	Empty	true
Claudia_20151103_NCBI_Sea_Anemone_20151214_Tentacles_Mucus (Use this for paper)	tentacle	03-Tentacle #2	File Name: VL_20151214_ALM_02.raw (F004609_1)	predicted protein [Nematostella vectensis]	gi|156228352,gi|156406763	NCBI_Sea_Anemone_txid6103.fasta	104987	1	2	2	4	0.00015	0.0435	LSTVASPDVLATVLEEMPPFPER	K	E	0.997	31.8	25	0	31.8	0	0	2	0	2	2514.28			95938	585	607	Empty	true
Claudia_20151103_NCBI_Sea_Anemone_20151214_Tentacles_Mucus (Use this for paper)	tentacle	03-Tentacle #2	File Name: VL_20151214_ALM_02.raw (F004609_1)	predicted protein [Nematostella vectensis]	gi|156228352,gi|156406763	NCBI_Sea_Anemone_txid6103.fasta	104987	1	2	2	4	0.00015	0.0435	VGGYILGEFGNLIAGDPR	K	S	0.997	103	25	0	103	0	2	0	0	2	1847.97			125604	498	515	Empty	true
Claudia_20151103_NCBI_Sea_Anemone_20151214_Tentacles_Mucus (Use this for paper)	tentacle	03-Tentacle #2	File Name: VL_20151214_ALM_02.raw (F004609_1)	methylmalonate semialdehyde dehydrogenase-like protein, partial [Anthopleura elegantissima]	gi|86559778	NCBI_Sea_Anemone_txid6103.fasta	59416.6	1	3	3	6	0.000225	0.121	ESTINQLVGAAFGAAGQR	K	C	0.997	91.1	25	0	91.1	0	2	0	0	2	1789.92			197768	309	326	Empty	true
Claudia_20151103_NCBI_Sea_Anemone_20151214_Tentacles_Mucus (Use this for paper)	tentacle	03-Tentacle #2	File Name: VL_20151214_ALM_02.raw (F004609_1)	methylmalonate semialdehyde dehydrogenase-like protein, partial [Anthopleura elegantissima]	gi|86559778	NCBI_Sea_Anemone_txid6103.fasta	59416.6	1	3	3	6	0.000225	0.121	KLQVNAGDQPGADLGPVISPQSK	R	N	0.991	21.1	25	0	21.1	0	0	2	0	2	2319.23			612634	352	374	Empty	true
Claudia_20151103_NCBI_Sea_Anemone_20151214_Tentacles_Mucus (Use this for paper)	tentacle	03-Tentacle #2	File Name: VL_20151214_ALM_02.raw (F004609_1)	methylmalonate semialdehyde dehydrogenase-like protein, partial [Anthopleura elegantissima]	gi|86559778	NCBI_Sea_Anemone_txid6103.fasta	59416.6	1	3	3	6	0.000225	0.121	VDVGQIGVNVPIPVPLPMFSFTGSR	K	G	0.996	26	25	0	26	0	0	2	0	2	2642.4			133364	474	498	Empty	true
Claudia_20151103_NCBI_Sea_Anemone_20151214_Tentacles_Mucus (Use this for paper)	tentacle	03-Tentacle #2	File Name: VL_20151214_ALM_02.raw (F004609_1)	predicted protein [Nematostella vectensis]	gi|156212138,gi|156361003,gi|38453896	NCBI_Sea_Anemone_txid6103.fasta	51743.5	0.993	1	1	2	7.49e-05	0.0869	IGGIGTVPVGR	K	V	0.997	73.6	25	15.4	65.9	0	2	0	0	2	1025.61			8977520	262	272	Empty	false	gi|1389610
Claudia_20151103_NCBI_Sea_Anemone_20151214_Tentacles_Mucus (Use this for paper)	tentacle	03-Tentacle #2	File Name: VL_20151214_ALM_02.raw (F004609_1)	predicted protein [Nematostella vectensis]	gi|156212138,gi|156361003,gi|38453896	NCBI_Sea_Anemone_txid6103.fasta	51743.5	0.993	1	1	2	7.49e-05	0.0869	LPLQDVYK	R	I	0.997	54.1	25	23.3	44.2	0	4	0	0	2	975.551			4115510	254	261	Empty	false	gi|1389610
Claudia_20151103_NCBI_Sea_Anemone_20151214_Tentacles_Mucus (Use this for paper)	tentacle	03-Tentacle #2	File Name: VL_20151214_ALM_02.raw (F004609_1)	predicted protein [Nematostella vectensis]	gi|156212138,gi|156361003,gi|38453896	NCBI_Sea_Anemone_txid6103.fasta	51743.5	0.993	1	1	2	7.49e-05	0.0869	STTTGHLIYK	K	C	0.997	47.1	25	18.2	44.8	0	2	0	0	2	1120.6			1890430	21	30	Empty	true
Claudia_20151103_NCBI_Sea_Anemone_20151214_Tentacles_Mucus (Use this for paper)	tentacle	03-Tentacle #2	File Name: VL_20151214_ALM_02.raw (F004609_1)	predicted protein [Nematostella vectensis]	gi|156212138,gi|156361003,gi|38453896	NCBI_Sea_Anemone_txid6103.fasta	51743.5	0.993	1	1	2	7.49e-05	0.0869	YYVTVIDAPGHR	K	D	0.997	56.7	25	13	56.7	0	2	1	0	2	1390.71			1925870	85	96	Empty	false	gi|1389610
Claudia_20151103_NCBI_Sea_Anemone_20151214_Tentacles_Mucus (Use this for paper)	tentacle	03-Tentacle #2	File Name: VL_20151214_ALM_02.raw (F004609_1)	membrane-bound transferrin-like protein p97-like protein, partial [Anthopleura elegantissima]	gi|86559770	NCBI_Sea_Anemone_txid6103.fasta	14852.5	0.993	1	1	2	7.49e-05	0.112	IAGVDITPDCVSGPK	K	K	0.997	40.1	25	0	40.1	0	2	0	0	2	1528.77			1890080	66	80	Empty	true
Claudia_20151103_NCBI_Sea_Anemone_20151214_Tentacles_Mucus (Use this for paper)	tentacle	03-Tentacle #2	File Name: VL_20151214_ALM_02.raw (F004609_1)	predicted protein [Nematostella vectensis]	gi|156220724,gi|156385466	NCBI_Sea_Anemone_txid6103.fasta	69645.6	1	2	2	4	0.00015	0.0418	SFGSGYGGNSLLGK	K	K	0.997	67.2	25	0	67.2	0	2	0	0	2	1343.66			1917540	226	239	Empty	true
Claudia_20151103_NCBI_Sea_Anemone_20151214_Tentacles_Mucus (Use this for paper)	tentacle	03-Tentacle #2	File Name: VL_20151214_ALM_02.raw (F004609_1)	predicted protein [Nematostella vectensis]	gi|156220724,gi|156385466	NCBI_Sea_Anemone_txid6103.fasta	69645.6	1	2	2	4	0.00015	0.0418	YIAAAFPSACGK	K	T	0.997	37	25	17.6	35.9	0	2	0	0	2	1255.61			739921	275	286	Empty	true
Claudia_20151103_NCBI_Sea_Anemone_20151214_Tentacles_Mucus (Use this for paper)	tentacle	03-Tentacle #2	File Name: VL_20151214_ALM_02.raw (F004609_1)	predicted protein [Nematostella vectensis]	gi|156215254,gi|156370042	NCBI_Sea_Anemone_txid6103.fasta	89173.6	1	2	2	2	7.49e-05	0.0471	AVANETGAFFFLINGPEIMSK	R	L	0.997	26.4	25	0	26.4	0	0	1	0	2	2272.13			68338.5	252	272	Empty	true
Claudia_20151103_NCBI_Sea_Anemone_20151214_Tentacles_Mucus (Use this for paper)	tentacle	03-Tentacle #2	File Name: VL_20151214_ALM_02.raw (F004609_1)	predicted protein [Nematostella vectensis]	gi|156215254,gi|156370042	NCBI_Sea_Anemone_txid6103.fasta	89173.6	1	2	2	2	7.49e-05	0.0471	SAAPCVLFFDELDSIAK	R	S	0.996	37.4	25	0	37.4	0	1	0	0	2	1882.93			34406.5	563	579	Empty	true
Claudia_20151103_NCBI_Sea_Anemone_20151214_Tentacles_Mucus (Use this for paper)	tentacle	03-Tentacle #2	File Name: VL_20151214_ALM_02.raw (F004609_1)	predicted protein [Nematostella vectensis]	gi|156220943,gi|156386333	NCBI_Sea_Anemone_txid6103.fasta	35206.2	0.993	1	1	2	7.49e-05	0.031	RIVEAAAEAK	R	N	0.997	43.2	25	22.1	23.4	0	2	0	0	2	1057.6			116794	120	129	Empty	true
Claudia_20151103_NCBI_Sea_Anemone_20151214_Tentacles_Mucus (Use this for paper)	tentacle	03-Tentacle #2	File Name: VL_20151214_ALM_02.raw (F004609_1)	elongation factor-1alpha, partial [Anemonia erythraea]	gi|1389610	NCBI_Sea_Anemone_txid6103.fasta	44969.7	1	7	9	20	0.000749	0.207	ALRLPLQDVYK	K	I	0.997	50.3	25	0	49.6	0	0	2	0	2	1315.77			468276	222	232	Empty	true
Claudia_20151103_NCBI_Sea_Anemone_20151214_Tentacles_Mucus (Use this for paper)	tentacle	03-Tentacle #2	File Name: VL_20151214_ALM_02.raw (F004609_1)	elongation factor-1alpha, partial [Anemonia erythraea]	gi|1389610	NCBI_Sea_Anemone_txid6103.fasta	44969.7	1	7	9	20	0.000749	0.207	IGGIGTVPVGR	K	V	0.997	73.6	25	15.4	65.9	0	2	0	0	2	1025.61			8977520	233	243	Empty	true	gi|38453896,gi|156361003,gi|156212138
Claudia_20151103_NCBI_Sea_Anemone_20151214_Tentacles_Mucus (Use this for paper)	tentacle	03-Tentacle #2	File Name: VL_20151214_ALM_02.raw (F004609_1)	elongation factor-1alpha, partial [Anemonia erythraea]	gi|1389610	NCBI_Sea_Anemone_txid6103.fasta	44969.7	1	7	9	20	0.000749	0.207	LPLQDVYK	R	I	0.997	54.1	25	23.3	44.2	0	4	0	0	2	975.551			4115510	225	232	Empty	true	gi|38453896,gi|156361003,gi|156212138
Claudia_20151103_NCBI_Sea_Anemone_20151214_Tentacles_Mucus (Use this for paper)	tentacle	03-Tentacle #2	File Name: VL_20151214_ALM_02.raw (F004609_1)	elongation factor-1alpha, partial [Anemonia erythraea]	gi|1389610	NCBI_Sea_Anemone_txid6103.fasta	44969.7	1	7	9	20	0.000749	0.207	SGDAALVTLQPSKDMCVEK	K	Y	0.997	60	25	0	60	0	0	3	0	2	2064.99			3479030	373	391	Empty	true
Claudia_20151103_NCBI_Sea_Anemone_20151214_Tentacles_Mucus (Use this for paper)	tentacle	03-Tentacle #2	File Name: VL_20151214_ALM_02.raw (F004609_1)	elongation factor-1alpha, partial [Anemonia erythraea]	gi|1389610	NCBI_Sea_Anemone_txid6103.fasta	44969.7	1	7	9	20	0.000749	0.207	VETGILKPGMLVTFAPVNLTTEVK	R	S	0.997	41.6	25	0	41.6	0	0	5	0	2	2573.43			3209300	244	267	Empty	true
Claudia_20151103_NCBI_Sea_Anemone_20151214_Tentacles_Mucus (Use this for paper)	tentacle	03-Tentacle #2	File Name: VL_20151214_ALM_02.raw (F004609_1)	elongation factor-1alpha, partial [Anemonia erythraea]	gi|1389610	NCBI_Sea_Anemone_txid6103.fasta	44969.7	1	7	9	20	0.000749	0.207	VTEEFPK	K	A	0.953	22.9	25	22.7	10.7	0	1	0	0	2	849.435			475727	363	369	Empty	true
Claudia_20151103_NCBI_Sea_Anemone_20151214_Tentacles_Mucus (Use this for paper)	tentacle	03-Tentacle #2	File Name: VL_20151214_ALM_02.raw (F004609_1)	elongation factor-1alpha, partial [Anemonia erythraea]	gi|1389610	NCBI_Sea_Anemone_txid6103.fasta	44969.7	1	7	9	20	0.000749	0.207	YYVTVIDAPGHR	K	D	0.997	56.7	25	13	56.7	0	2	1	0	2	1390.71			1925870	61	72	Empty	true	gi|38453896,gi|156361003,gi|156212138
Claudia_20151103_NCBI_Sea_Anemone_20151214_Tentacles_Mucus (Use this for paper)	tentacle	03-Tentacle #2	File Name: VL_20151214_ALM_02.raw (F004609_1)	predicted protein [Nematostella vectensis]	gi|156222042,gi|156389348	NCBI_Sea_Anemone_txid6103.fasta	49577.8	1	2	2	2	7.49e-05	0.434	ALTVPELTQQMFDAK	R	N	0.997	59	25.7	13	56.7	0	2	0	0	2	1707.86			860282	279	293	Empty	false	gi|156219058,gi|32967426,gi|156380907,gi|86559792
Claudia_20151103_NCBI_Sea_Anemone_20151214_Tentacles_Mucus (Use this for paper)	tentacle	03-Tentacle #2	File Name: VL_20151214_ALM_02.raw (F004609_1)	predicted protein [Nematostella vectensis]	gi|156222042,gi|156389348	NCBI_Sea_Anemone_txid6103.fasta	49577.8	1	2	2	2	7.49e-05	0.434	AVLVDLEPGTMDSVR	R	S	0.995	31.9	25	0	23.4	0	1	0	0	2	1617.82			552120	59	73	Empty	true
Claudia_20151103_NCBI_Sea_Anemone_20151214_Tentacles_Mucus (Use this for paper)	tentacle	03-Tentacle #2	File Name: VL_20151214_ALM_02.raw (F004609_1)	predicted protein [Nematostella vectensis]	gi|156222042,gi|156389348	NCBI_Sea_Anemone_txid6103.fasta	49577.8	1	2	2	2	7.49e-05	0.434	EIVHLQAGQCGNQIGAK	R	F	0.997	74.6	25	13.2	70.7	0	1	0	0	2	1822.92			196376	3	19	Empty	true
Claudia_20151103_NCBI_Sea_Anemone_20151214_Tentacles_Mucus (Use this for paper)	tentacle	03-Tentacle #2	File Name: VL_20151214_ALM_02.raw (F004609_1)	predicted protein [Nematostella vectensis]	gi|156222042,gi|156389348	NCBI_Sea_Anemone_txid6103.fasta	49577.8	1	2	2	2	7.49e-05	0.434	FPGQLNADLRK	R	L	0.997	29.2	25	16.2	19.6	0	0	2	0	2	1258.69			1667210	238	248	Empty	false	gi|156219058,gi|32967426,gi|156380907,gi|86559792
Claudia_20151103_NCBI_Sea_Anemone_20151214_Tentacles_Mucus (Use this for paper)	tentacle	03-Tentacle #2	File Name: VL_20151214_ALM_02.raw (F004609_1)	predicted protein [Nematostella vectensis]	gi|156222042,gi|156389348	NCBI_Sea_Anemone_txid6103.fasta	49577.8	1	2	2	2	7.49e-05	0.434	GHYTEGAELVDSVLDVVR	K	K	0.997	115	25	13.4	111	0	2	2	0	2	1958.98			414693	100	117	Empty	false	gi|156219058,gi|32967426,gi|156380907
Claudia_20151103_NCBI_Sea_Anemone_20151214_Tentacles_Mucus (Use this for paper)	tentacle	03-Tentacle #2	File Name: VL_20151214_ALM_02.raw (F004609_1)	predicted protein [Nematostella vectensis]	gi|156222042,gi|156389348	NCBI_Sea_Anemone_txid6103.fasta	49577.8	1	2	2	2	7.49e-05	0.434	GHYTEGAELVDSVLDVVRK	K	E	0.997	55	25	0	50.7	0	0	1	2	2	2087.08			560245	100	118	Empty	false	gi|156219058,gi|32967426,gi|156380907
Claudia_20151103_NCBI_Sea_Anemone_20151214_Tentacles_Mucus (Use this for paper)	tentacle	03-Tentacle #2	File Name: VL_20151214_ALM_02.raw (F004609_1)	predicted protein [Nematostella vectensis]	gi|156222042,gi|156389348	NCBI_Sea_Anemone_txid6103.fasta	49577.8	1	2	2	2	7.49e-05	0.434	IMNTFSVVPSPK	R	V	0.997	66.9	25.1	18.6	66.9	0	4	0	0	2	1335.7			2300000	159	170	Empty	false	gi|156219058,gi|32967426,gi|156380907
Claudia_20151103_NCBI_Sea_Anemone_20151214_Tentacles_Mucus (Use this for paper)	tentacle	03-Tentacle #2	File Name: VL_20151214_ALM_02.raw (F004609_1)	predicted protein [Nematostella vectensis]	gi|156222042,gi|156389348	NCBI_Sea_Anemone_txid6103.fasta	49577.8	1	2	2	2	7.49e-05	0.434	INVYYNEATGGK	R	Y	0.997	57.8	25	18.9	45	0	2	0	0	2	1328.65			1551430	43	54	Empty	false	gi|156219058,gi|32967426,gi|156380907
Claudia_20151103_NCBI_Sea_Anemone_20151214_Tentacles_Mucus (Use this for paper)	tentacle	03-Tentacle #2	File Name: VL_20151214_ALM_02.raw (F004609_1)	predicted protein [Nematostella vectensis]	gi|156222042,gi|156389348	NCBI_Sea_Anemone_txid6103.fasta	49577.8	1	2	2	2	7.49e-05	0.434	INVYYNEATGGKYVPR	R	A	0.973	17.9	25	0	16.1	0	0	1	0	2	1843.93			543897	43	58	Empty	false	gi|156219058,gi|32967426,gi|156380907
Claudia_20151103_NCBI_Sea_Anemone_20151214_Tentacles_Mucus (Use this for paper)	tentacle	03-Tentacle #2	File Name: VL_20151214_ALM_02.raw (F004609_1)	predicted protein [Nematostella vectensis]	gi|156222042,gi|156389348	NCBI_Sea_Anemone_txid6103.fasta	49577.8	1	2	2	2	7.49e-05	0.434	LAVNMVPFPR	K	L	0.997	43.5	25	0	39.6	0	2	0	0	2	1159.63			1523910	249	258	Empty	false	gi|156219058,gi|32967426,gi|156380907,gi|86559792
Claudia_20151103_NCBI_Sea_Anemone_20151214_Tentacles_Mucus (Use this for paper)	tentacle	03-Tentacle #2	File Name: VL_20151214_ALM_02.raw (F004609_1)	predicted protein [Nematostella vectensis]	gi|156222042,gi|156389348	NCBI_Sea_Anemone_txid6103.fasta	49577.8	1	2	2	2	7.49e-05	0.434	LTTPTYGDLNHLVSATMSGVTTCLR	K	F	0.997	44.4	25	0	44.4	0	0	6	0	2	2724.33			1319300	213	237	Empty	false	gi|156219058,gi|32967426,gi|156380907,gi|86559792
Claudia_20151103_NCBI_Sea_Anemone_20151214_Tentacles_Mucus (Use this for paper)	tentacle	03-Tentacle #2	File Name: VL_20151214_ALM_02.raw (F004609_1)	predicted protein [Nematostella vectensis]	gi|156222042,gi|156389348	NCBI_Sea_Anemone_txid6103.fasta	49577.8	1	2	2	2	7.49e-05	0.434	MSATFIGNSTAIQELFK	K	R	0.997	99.8	25	13	99.8	0	2	0	0	2	1873.94			230034	359	375	Empty	false	gi|156219058,gi|32967426,gi|156380907
Claudia_20151103_NCBI_Sea_Anemone_20151214_Tentacles_Mucus (Use this for paper)	tentacle	03-Tentacle #2	File Name: VL_20151214_ALM_02.raw (F004609_1)	predicted protein [Nematostella vectensis]	gi|156222042,gi|156389348	NCBI_Sea_Anemone_txid6103.fasta	49577.8	1	2	2	2	7.49e-05	0.434	SGPFGQIFRPDNFVFGQSGAGNNWAK	R	G	0.997	82.2	25	0	82.2	0	0	4	0	2	2798.34			1719190	74	99	Empty	false	gi|156219058,gi|32967426,gi|156380907
Claudia_20151103_NCBI_Sea_Anemone_20151214_Tentacles_Mucus (Use this for paper)	tentacle	03-Tentacle #2	File Name: VL_20151214_ALM_02.raw (F004609_1)	predicted protein [Nematostella vectensis]	gi|156222042,gi|156389348	NCBI_Sea_Anemone_txid6103.fasta	49577.8	1	2	2	2	7.49e-05	0.434	YLTVAAMFR	R	G	0.949	21.5	25	14.6	18.6	0	1	0	0	2	1087.56			876078	306	314	Empty	false	gi|156219058,gi|32967426,gi|156380907,gi|86559792
Claudia_20151103_NCBI_Sea_Anemone_20151214_Tentacles_Mucus (Use this for paper)	tentacle	03-Tentacle #2	File Name: VL_20151214_ALM_02.raw (F004609_1)	predicted protein [Nematostella vectensis]	gi|156227235,gi|156403814,gi|229891594	NCBI_Sea_Anemone_txid6103.fasta	33681.5	1	1	1	2	7.49e-05	0.0484	FTPGTFTNQIQAAFR	R	E	0.997	68.9	25	0	67.6	0	2	0	0	2	1698.86			343539	103	117	Empty	true
Claudia_20151103_NCBI_Sea_Anemone_20151214_Tentacles_Mucus (Use this for paper)	tentacle	03-Tentacle #2	File Name: VL_20151214_ALM_02.raw (F004609_1)	predicted protein [Nematostella vectensis]	gi|156211288,gi|156211440,gi|156224738,gi|156227701,gi|156358391,gi|156358687,gi|156396888,gi|156405092	NCBI_Sea_Anemone_txid6103.fasta	17979.8	1	2	2	3	0.000112	0.109	ESTLHLVLR	K	L	0.997	57.9	25	16.3	49.4	0	1	0	0	2	1067.62			999180	64	72	Empty	true
Claudia_20151103_NCBI_Sea_Anemone_20151214_Tentacles_Mucus (Use this for paper)	tentacle	03-Tentacle #2	File Name: VL_20151214_ALM_02.raw (F004609_1)	predicted protein [Nematostella vectensis]	gi|156211288,gi|156211440,gi|156224738,gi|156227701,gi|156358391,gi|156358687,gi|156396888,gi|156405092	NCBI_Sea_Anemone_txid6103.fasta	17979.8	1	2	2	3	0.000112	0.109	TITLEVEPSDTIENVK	K	A	0.997	34.5	25	0	34.5	0	2	0	0	2	1787.93			959362	12	27	Empty	true
Claudia_20151103_NCBI_Sea_Anemone_20151214_Tentacles_Mucus (Use this for paper)	tentacle	03-Tentacle #2	File Name: VL_20151214_ALM_02.raw (F004609_1)	predicted protein [Nematostella vectensis]	gi|156226447,gi|156401481	NCBI_Sea_Anemone_txid6103.fasta	47941.9	1	3	3	5	0.000187	0.0507	FDNLYGIR	K	E	0.997	49.2	25	16.6	43	0	1	0	0	2	997.51			448066	192	199	Empty	true
Claudia_20151103_NCBI_Sea_Anemone_20151214_Tentacles_Mucus (Use this for paper)	tentacle	03-Tentacle #2	File Name: VL_20151214_ALM_02.raw (F004609_1)	predicted protein [Nematostella vectensis]	gi|156226447,gi|156401481	NCBI_Sea_Anemone_txid6103.fasta	47941.9	1	3	3	5	0.000187	0.0507	SKFDNLYGIR	K	E	0.997	42.2	25	16.1	36.2	0	2	0	0	2	1212.64			1012360	190	199	Empty	true
Claudia_20151103_NCBI_Sea_Anemone_20151214_Tentacles_Mucus (Use this for paper)	tentacle	03-Tentacle #2	File Name: VL_20151214_ALM_02.raw (F004609_1)	predicted protein [Nematostella vectensis]	gi|156226447,gi|156401481	NCBI_Sea_Anemone_txid6103.fasta	47941.9	1	3	3	5	0.000187	0.0507	VVVVAGYGDVGK	K	G	0.997	52.8	25	0	51	0	2	0	0	2	1162.65			1476500	218	229	Empty	true
Claudia_20151103_NCBI_Sea_Anemone_20151214_Tentacles_Mucus (Use this for paper)	tentacle	03-Tentacle #2	File Name: VL_20151214_ALM_02.raw (F004609_1)	predicted protein [Nematostella vectensis]	gi|156224782,gi|156396976	NCBI_Sea_Anemone_txid6103.fasta	92514.5	1	2	2	3	0.000112	0.0241	FSVSPVVR	K	V	0.997	35.3	25	13.6	27.8	0	2	0	0	2	890.509			1381220	471	478	Empty	true
Claudia_20151103_NCBI_Sea_Anemone_20151214_Tentacles_Mucus (Use this for paper)	tentacle	03-Tentacle #2	File Name: VL_20151214_ALM_02.raw (F004609_1)	predicted protein [Nematostella vectensis]	gi|156224782,gi|156396976	NCBI_Sea_Anemone_txid6103.fasta	92514.5	1	2	2	3	0.000112	0.0241	NMSVIAHVDHGK	R	S	0.997	64.7	25	0	51	0	1	0	0	2	1323.65			78444.1	9	20	Empty	true
Claudia_20151103_NCBI_Sea_Anemone_20151214_Tentacles_Mucus (Use this for paper)	tentacle	03-Tentacle #2	File Name: VL_20151214_ALM_02.raw (F004609_1)	predicted protein [Nematostella vectensis]	gi|156216341,gi|156373042	NCBI_Sea_Anemone_txid6103.fasta	71979	1	2	3	5	0.000187	0.11	IINEPTAAAIAYGLDK	R	K	0.997	89.6	25	13	89.6	0	2	0	0	2	1659.9			895321	172	187	Empty	false	gi|156351241,gi|156208960
Claudia_20151103_NCBI_Sea_Anemone_20151214_Tentacles_Mucus (Use this for paper)	tentacle	03-Tentacle #2	File Name: VL_20151214_ALM_02.raw (F004609_1)	predicted protein [Nematostella vectensis]	gi|156216341,gi|156373042	NCBI_Sea_Anemone_txid6103.fasta	71979	1	2	3	5	0.000187	0.11	IINEPTAAAIAYGLDKK	R	V	0.997	29.7	25	13.2	23.6	0	0	2	0	2	1787.99			1107790	172	188	Empty	false	gi|156351241,gi|156208960
Claudia_20151103_NCBI_Sea_Anemone_20151214_Tentacles_Mucus (Use this for paper)	tentacle	03-Tentacle #2	File Name: VL_20151214_ALM_02.raw (F004609_1)	predicted protein [Nematostella vectensis]	gi|156216341,gi|156373042	NCBI_Sea_Anemone_txid6103.fasta	71979	1	2	3	5	0.000187	0.11	ITITNDKGR	K	L	0.997	36.1	25	19.3	26.7	0	2	0	0	2	1017.57			129669	503	511	Empty	false	gi|156351241,gi|156208960
Claudia_20151103_NCBI_Sea_Anemone_20151214_Tentacles_Mucus (Use this for paper)	tentacle	03-Tentacle #2	File Name: VL_20151214_ALM_02.raw (F004609_1)	predicted protein [Nematostella vectensis]	gi|156216341,gi|156373042	NCBI_Sea_Anemone_txid6103.fasta	71979	1	2	3	5	0.000187	0.11	LSKEDIER	R	M	0.997	59.3	25	29.7	17.1	0	2	0	0	2	989.526			312302	512	519	Empty	false	gi|156351241,gi|156208960
Claudia_20151103_NCBI_Sea_Anemone_20151214_Tentacles_Mucus (Use this for paper)	tentacle	03-Tentacle #2	File Name: VL_20151214_ALM_02.raw (F004609_1)	predicted protein [Nematostella vectensis]	gi|156216341,gi|156373042	NCBI_Sea_Anemone_txid6103.fasta	71979	1	2	3	5	0.000187	0.11	NSLESYAYSMK	K	S	0.997	44.3	25	0	44.3	0	2	0	0	2	1308.58			604919	542	552	Empty	true
Claudia_20151103_NCBI_Sea_Anemone_20151214_Tentacles_Mucus (Use this for paper)	tentacle	03-Tentacle #2	File Name: VL_20151214_ALM_02.raw (F004609_1)	predicted protein [Nematostella vectensis]	gi|156216341,gi|156373042	NCBI_Sea_Anemone_txid6103.fasta	71979	1	2	3	5	0.000187	0.11	STAGDTHLGGEDFDNK	K	M	0.997	59.1	25	0	54.5	0	2	1	0	2	1663.72			552762	221	236	Empty	true
Claudia_20151103_NCBI_Sea_Anemone_20151214_Tentacles_Mucus (Use this for paper)	tentacle	03-Tentacle #2	File Name: VL_20151214_ALM_02.raw (F004609_1)	predicted protein [Nematostella vectensis]	gi|156216341,gi|156373042	NCBI_Sea_Anemone_txid6103.fasta	71979	1	2	3	5	0.000187	0.11	VEIIANDQGNR	K	T	0.997	41.9	25	13.6	38.9	0	2	0	0	2	1228.63			455721	26	36	Empty	false	gi|156212228,gi|156351241,gi|156208960,gi|156361178
Claudia_20151103_NCBI_Sea_Anemone_20151214_Tentacles_Mucus (Use this for paper)	tentacle	03-Tentacle #2	File Name: VL_20151214_ALM_02.raw (F004609_1)	predicted protein, partial [Nematostella vectensis]	gi|156228174,gi|156406036	NCBI_Sea_Anemone_txid6103.fasta	48207.6	0.993	1	1	2	7.49e-05	0.0325	LGEYTIDQAYGGMR	K	G	0.997	58.2	25	0	58.2	0	2	0	0	2	1589.73			491439	29	42	Empty	true
Claudia_20151103_NCBI_Sea_Anemone_20151214_Tentacles_Mucus (Use this for paper)	tentacle	03-Tentacle #2	File Name: VL_20151214_ALM_02.raw (F004609_1)	oncoprotein-induced transcript 3-like protein, partial [Anthopleura elegantissima]	gi|86559745	NCBI_Sea_Anemone_txid6103.fasta	17539.2	1	4	4	24	0.000899	0.199	EVYLHCR	K	V	0.997	40.4	25	21.7	29.9	0	2	0	0	2	976.467			3934850	48	54	Empty	true
Claudia_20151103_NCBI_Sea_Anemone_20151214_Tentacles_Mucus (Use this for paper)	tentacle	03-Tentacle #2	File Name: VL_20151214_ALM_02.raw (F004609_1)	oncoprotein-induced transcript 3-like protein, partial [Anthopleura elegantissima]	gi|86559745	NCBI_Sea_Anemone_txid6103.fasta	17539.2	1	4	4	24	0.000899	0.199	FLPDFKEVYLHCR	R	V	0.996	25.8	25	15.6	19.8	0	0	1	0	2	1723.86			1000010	42	54	Empty	true
Claudia_20151103_NCBI_Sea_Anemone_20151214_Tentacles_Mucus (Use this for paper)	tentacle	03-Tentacle #2	File Name: VL_20151214_ALM_02.raw (F004609_1)	oncoprotein-induced transcript 3-like protein, partial [Anthopleura elegantissima]	gi|86559745	NCBI_Sea_Anemone_txid6103.fasta	17539.2	1	4	4	24	0.000899	0.199	FSLAAFR	R	F	0.997	39.3	25	13.5	35.3	0	5	0	0	2	811.446			5593430	35	41	Empty	true
Claudia_20151103_NCBI_Sea_Anemone_20151214_Tentacles_Mucus (Use this for paper)	tentacle	03-Tentacle #2	File Name: VL_20151214_ALM_02.raw (F004609_1)	oncoprotein-induced transcript 3-like protein, partial [Anthopleura elegantissima]	gi|86559745	NCBI_Sea_Anemone_txid6103.fasta	17539.2	1	4	4	24	0.000899	0.199	VVACPGGQSDSR	R	C	0.997	75.8	25	13.5	69.9	0	16	0	0	2	1232.57			4132250	55	66	Empty	true
Claudia_20151103_NCBI_Sea_Anemone_20151214_Tentacles_Mucus (Use this for paper)	tentacle	03-Tentacle #2	File Name: VL_20151214_ALM_02.raw (F004609_1)	predicted protein [Nematostella vectensis]	gi|156218570,gi|156379567	NCBI_Sea_Anemone_txid6103.fasta	21706.6	0.993	1	1	2	7.49e-05	0.0417	EVFETATR	R	A	0.997	42.7	25	16.8	34.1	0	2	0	0	2	952.473			679140	169	176	Empty	true
Claudia_20151103_NCBI_Sea_Anemone_20151214_Tentacles_Mucus (Use this for paper)	tentacle	03-Tentacle #2	File Name: VL_20151214_ALM_02.raw (F004609_1)	predicted protein [Nematostella vectensis]	gi|156224185,gi|156395354	NCBI_Sea_Anemone_txid6103.fasta	41808.7	1	25	39	114	0.00427	0.712	AGFAGDDAPR	K	A	0.997	78.8	25	20.4	71.6	0	2	0	0	2	976.448			13611000	19	28	Empty	true	gi|156217052,gi|156375340
Claudia_20151103_NCBI_Sea_Anemone_20151214_Tentacles_Mucus (Use this for paper)	tentacle	03-Tentacle #2	File Name: VL_20151214_ALM_02.raw (F004609_1)	predicted protein [Nematostella vectensis]	gi|156224185,gi|156395354	NCBI_Sea_Anemone_txid6103.fasta	41808.7	1	25	39	114	0.00427	0.712	AVFPSIVGRPR	R	H	0.997	74.2	25	13.4	69.8	0	3	0	0	2	1198.71			16606500	29	39	Empty	true	gi|156217052,gi|156375340
Claudia_20151103_NCBI_Sea_Anemone_20151214_Tentacles_Mucus (Use this for paper)	tentacle	03-Tentacle #2	File Name: VL_20151214_ALM_02.raw (F004609_1)	predicted protein [Nematostella vectensis]	gi|156224185,gi|156395354	NCBI_Sea_Anemone_txid6103.fasta	41808.7	1	25	39	114	0.00427	0.712	CDVDIRK	K	D	0.985	30.1	25.9	32.6	15.2	0	2	0	0	2	905.451			850837	285	291	Empty	true	gi|156217052,gi|156375340
Claudia_20151103_NCBI_Sea_Anemone_20151214_Tentacles_Mucus (Use this for paper)	tentacle	03-Tentacle #2	File Name: VL_20151214_ALM_02.raw (F004609_1)	predicted protein [Nematostella vectensis]	gi|156224185,gi|156395354	NCBI_Sea_Anemone_txid6103.fasta	41808.7	1	25	39	114	0.00427	0.712	CPEAMFQPSFLGMESAGIHETTYNSIMK	R	C	0.997	44.7	25	0	44.7	0	0	3	0	2	3224.4			1168730	257	284	Empty	true
Claudia_20151103_NCBI_Sea_Anemone_20151214_Tentacles_Mucus (Use this for paper)	tentacle	03-Tentacle #2	File Name: VL_20151214_ALM_02.raw (F004609_1)	predicted protein [Nematostella vectensis]	gi|156224185,gi|156395354	NCBI_Sea_Anemone_txid6103.fasta	41808.7	1	25	39	114	0.00427	0.712	DLTDYLMK	R	I	0.997	42	25	30.1	34.6	0	4	0	0	2	1014.48			42057000	184	191	Empty	true	gi|156217052,gi|156375340
Claudia_20151103_NCBI_Sea_Anemone_20151214_Tentacles_Mucus (Use this for paper)	tentacle	03-Tentacle #2	File Name: VL_20151214_ALM_02.raw (F004609_1)	predicted protein [Nematostella vectensis]	gi|156224185,gi|156395354	NCBI_Sea_Anemone_txid6103.fasta	41808.7	1	25	39	114	0.00427	0.712	DLYANTVLSGGSTMYPGIADR	K	M	0.997	115	25	0	115	0	3	3	0	2	2217.05			4149080	292	312	Empty	true
Claudia_20151103_NCBI_Sea_Anemone_20151214_Tentacles_Mucus (Use this for paper)	tentacle	03-Tentacle #2	File Name: VL_20151214_ALM_02.raw (F004609_1)	predicted protein [Nematostella vectensis]	gi|156224185,gi|156395354	NCBI_Sea_Anemone_txid6103.fasta	41808.7	1	25	39	114	0.00427	0.712	DSYVGDEAQSK	K	R	0.997	71.9	25	13.4	71.9	0	4	0	0	2	1198.52			2933530	51	61	Empty	true	gi|156217052,gi|156375340
Claudia_20151103_NCBI_Sea_Anemone_20151214_Tentacles_Mucus (Use this for paper)	tentacle	03-Tentacle #2	File Name: VL_20151214_ALM_02.raw (F004609_1)	predicted protein [Nematostella vectensis]	gi|156224185,gi|156395354	NCBI_Sea_Anemone_txid6103.fasta	41808.7	1	25	39	114	0.00427	0.712	DSYVGDEAQSKR	K	G	0.997	62.2	25	14.8	61.4	0	4	4	0	2	1354.62			23131700	51	62	Empty	true	gi|156217052,gi|156375340
Claudia_20151103_NCBI_Sea_Anemone_20151214_Tentacles_Mucus (Use this for paper)	tentacle	03-Tentacle #2	File Name: VL_20151214_ALM_02.raw (F004609_1)	predicted protein [Nematostella vectensis]	gi|156224185,gi|156395354	NCBI_Sea_Anemone_txid6103.fasta	41808.7	1	25	39	114	0.00427	0.712	FRCPEAMFQPSFLGMESAGIHETTYNSIMK	R	C	0.997	27.7	25	0	27.7	0	0	0	1	2	3527.57			928538	255	284	Empty	true
Claudia_20151103_NCBI_Sea_Anemone_20151214_Tentacles_Mucus (Use this for paper)	tentacle	03-Tentacle #2	File Name: VL_20151214_ALM_02.raw (F004609_1)	predicted protein [Nematostella vectensis]	gi|156224185,gi|156395354	NCBI_Sea_Anemone_txid6103.fasta	41808.7	1	25	39	114	0.00427	0.712	GYSFTTTAER	R	E	0.997	60.9	25	13	54	0	3	0	0	2	1132.53			21078700	197	206	Empty	true	gi|156217052,gi|156375340
Claudia_20151103_NCBI_Sea_Anemone_20151214_Tentacles_Mucus (Use this for paper)	tentacle	03-Tentacle #2	File Name: VL_20151214_ALM_02.raw (F004609_1)	predicted protein [Nematostella vectensis]	gi|156224185,gi|156395354	NCBI_Sea_Anemone_txid6103.fasta	41808.7	1	25	39	114	0.00427	0.712	HQGVMVGMGQK	R	D	0.997	48	25	13.1	40.4	0	8	9	0	2	1203.56			5613580	40	50	Empty	true	gi|156217052,gi|156375340
Claudia_20151103_NCBI_Sea_Anemone_20151214_Tentacles_Mucus (Use this for paper)	tentacle	03-Tentacle #2	File Name: VL_20151214_ALM_02.raw (F004609_1)	predicted protein [Nematostella vectensis]	gi|156224185,gi|156395354	NCBI_Sea_Anemone_txid6103.fasta	41808.7	1	25	39	114	0.00427	0.712	HQGVMVGMGQKDSYVGDEAQSK	R	R	0.997	40	25	13.1	40	0	0	2	2	2	2383.07			1492690	40	61	Empty	true	gi|156217052,gi|156375340
Claudia_20151103_NCBI_Sea_Anemone_20151214_Tentacles_Mucus (Use this for paper)	tentacle	03-Tentacle #2	File Name: VL_20151214_ALM_02.raw (F004609_1)	predicted protein [Nematostella vectensis]	gi|156224185,gi|156395354	NCBI_Sea_Anemone_txid6103.fasta	41808.7	1	25	39	114	0.00427	0.712	IIAPPERK	K	Y	0.997	39.9	25	0	32.4	0	4	0	0	2	923.567			8474990	329	336	Empty	true	gi|156217052,gi|156375340
Claudia_20151103_NCBI_Sea_Anemone_20151214_Tentacles_Mucus (Use this for paper)	tentacle	03-Tentacle #2	File Name: VL_20151214_ALM_02.raw (F004609_1)	predicted protein [Nematostella vectensis]	gi|156224185,gi|156395354	NCBI_Sea_Anemone_txid6103.fasta	41808.7	1	25	39	114	0.00427	0.712	IKIIAPPER	K	K	0.987	26.9	25	0	26.9	0	2	0	0	2	1036.65			1358930	327	335	Empty	true	gi|156217052,gi|156375340
Claudia_20151103_NCBI_Sea_Anemone_20151214_Tentacles_Mucus (Use this for paper)	tentacle	03-Tentacle #2	File Name: VL_20151214_ALM_02.raw (F004609_1)	predicted protein [Nematostella vectensis]	gi|156224185,gi|156395354	NCBI_Sea_Anemone_txid6103.fasta	41808.7	1	25	39	114	0.00427	0.712	IWHHTFYNELR	K	V	0.997	48	25	13.9	48	0	1	4	0	2	1515.75			21770900	85	95	Empty	true	gi|156217052,gi|156375340
Claudia_20151103_NCBI_Sea_Anemone_20151214_Tentacles_Mucus (Use this for paper)	tentacle	03-Tentacle #2	File Name: VL_20151214_ALM_02.raw (F004609_1)	predicted protein [Nematostella vectensis]	gi|156224185,gi|156395354	NCBI_Sea_Anemone_txid6103.fasta	41808.7	1	25	39	114	0.00427	0.712	KDLYANTVLSGGSTMYPGIADR	R	M	0.997	66.4	25	0	66.4	0	0	3	0	2	2345.14			1731930	291	312	Empty	true
Claudia_20151103_NCBI_Sea_Anemone_20151214_Tentacles_Mucus (Use this for paper)	tentacle	03-Tentacle #2	File Name: VL_20151214_ALM_02.raw (F004609_1)	predicted protein [Nematostella vectensis]	gi|156224185,gi|156395354	NCBI_Sea_Anemone_txid6103.fasta	41808.7	1	25	39	114	0.00427	0.712	LCYVALDFEQEMQTAASSSSLEK	K	S	0.997	55.6	25	0	0	0	0	3	0	2	2623.19			1636370	216	238	Empty	true	gi|156217052,gi|156375340
Claudia_20151103_NCBI_Sea_Anemone_20151214_Tentacles_Mucus (Use this for paper)	tentacle	03-Tentacle #2	File Name: VL_20151214_ALM_02.raw (F004609_1)	predicted protein [Nematostella vectensis]	gi|156224185,gi|156395354	NCBI_Sea_Anemone_txid6103.fasta	41808.7	1	25	39	114	0.00427	0.712	LDLAGRDLTDYLMK	R	I	0.997	39.1	25	13.4	39.1	0	0	2	0	2	1639.84			1139050	178	191	Empty	true	gi|156217052,gi|156375340
Claudia_20151103_NCBI_Sea_Anemone_20151214_Tentacles_Mucus (Use this for paper)	tentacle	03-Tentacle #2	File Name: VL_20151214_ALM_02.raw (F004609_1)	predicted protein [Nematostella vectensis]	gi|156224185,gi|156395354	NCBI_Sea_Anemone_txid6103.fasta	41808.7	1	25	39	114	0.00427	0.712	QEYDESGPSIVHR	K	K	0.997	66.3	25	18.7	64.3	0	2	2	0	2	1516.7			26256600	360	372	Empty	true
Claudia_20151103_NCBI_Sea_Anemone_20151214_Tentacles_Mucus (Use this for paper)	tentacle	03-Tentacle #2	File Name: VL_20151214_ALM_02.raw (F004609_1)	predicted protein [Nematostella vectensis]	gi|156224185,gi|156395354	NCBI_Sea_Anemone_txid6103.fasta	41808.7	1	25	39	114	0.00427	0.712	QEYDESGPSIVHRK	K	C	0.997	64.3	25	14.8	64.2	0	2	4	2	2	1644.8			10302300	360	373	Empty	true
Claudia_20151103_NCBI_Sea_Anemone_20151214_Tentacles_Mucus (Use this for paper)	tentacle	03-Tentacle #2	File Name: VL_20151214_ALM_02.raw (F004609_1)	predicted protein [Nematostella vectensis]	gi|156224185,gi|156395354	NCBI_Sea_Anemone_txid6103.fasta	41808.7	1	25	39	114	0.00427	0.712	SYELPDGQVITIGNER	K	F	0.997	124	25	14	108	0	6	3	0	2	1790.89			42543200	239	254	Empty	true	gi|156217052,gi|156375340
Claudia_20151103_NCBI_Sea_Anemone_20151214_Tentacles_Mucus (Use this for paper)	tentacle	03-Tentacle #2	File Name: VL_20151214_ALM_02.raw (F004609_1)	predicted protein [Nematostella vectensis]	gi|156224185,gi|156395354	NCBI_Sea_Anemone_txid6103.fasta	41808.7	1	25	39	114	0.00427	0.712	TTGIVMDSGDGVTHTVPIYEGYALPHAILR	R	L	0.997	61.6	25	0	0	0	0	4	4	2	3199.61			9628320	148	177	Empty	true
Claudia_20151103_NCBI_Sea_Anemone_20151214_Tentacles_Mucus (Use this for paper)	tentacle	03-Tentacle #2	File Name: VL_20151214_ALM_02.raw (F004609_1)	predicted protein [Nematostella vectensis]	gi|156224185,gi|156395354	NCBI_Sea_Anemone_txid6103.fasta	41808.7	1	25	39	114	0.00427	0.712	VAPEEHPVLLTEAPLNPK	R	A	0.997	61.2	25	0	61.2	0	2	4	0	2	1954.06			25691500	96	113	Empty	true	gi|156217052,gi|156375340
Claudia_20151103_NCBI_Sea_Anemone_20151214_Tentacles_Mucus (Use this for paper)	tentacle	03-Tentacle #2	File Name: VL_20151214_ALM_02.raw (F004609_1)	predicted protein [Nematostella vectensis]	gi|156224185,gi|156395354	NCBI_Sea_Anemone_txid6103.fasta	41808.7	1	25	39	114	0.00427	0.712	VAPEEHPVLLTEAPLNPKANR	R	E	0.997	37.7	25	0	36.2	0	0	2	0	2	2295.25			812691	96	116	Empty	true	gi|156217052,gi|156375340
Claudia_20151103_NCBI_Sea_Anemone_20151214_Tentacles_Mucus (Use this for paper)	tentacle	03-Tentacle #2	File Name: VL_20151214_ALM_02.raw (F004609_1)	predicted protein [Nematostella vectensis]	gi|156224185,gi|156395354	NCBI_Sea_Anemone_txid6103.fasta	41808.7	1	25	39	114	0.00427	0.712	YPIEHGIVTNWDDMEK	K	I	0.997	31	25	0	31	0	0	1	0	2	1962.89			590826	69	84	Empty	true	gi|156217052,gi|156375340
Claudia_20151103_NCBI_Sea_Anemone_20151214_Tentacles_Mucus (Use this for paper)	tentacle	03-Tentacle #2	File Name: VL_20151214_ALM_02.raw (F004609_1)	predicted protein [Nematostella vectensis]	gi|156224519,gi|156396452	NCBI_Sea_Anemone_txid6103.fasta	97791.1	1	2	2	4	0.00015	0.0519	ADKENNILHVTDTGIGMTK	K	E	0.997	27.2	25	0	27.2	0	0	2	0	2	2073.03			970395	141	159	Empty	true
Claudia_20151103_NCBI_Sea_Anemone_20151214_Tentacles_Mucus (Use this for paper)	tentacle	03-Tentacle #2	File Name: VL_20151214_ALM_02.raw (F004609_1)	predicted protein [Nematostella vectensis]	gi|156224519,gi|156396452	NCBI_Sea_Anemone_txid6103.fasta	97791.1	1	2	2	4	0.00015	0.0519	ELISNSSDALDK	R	I	0.997	52.3	26.4	13.3	47.8	0	2	0	0	2	1291.64			608778	106	117	Empty	false	gi|156227824,gi|156405338
Claudia_20151103_NCBI_Sea_Anemone_20151214_Tentacles_Mucus (Use this for paper)	tentacle	03-Tentacle #2	File Name: VL_20151214_ALM_02.raw (F004609_1)	predicted protein [Nematostella vectensis]	gi|156224519,gi|156396452	NCBI_Sea_Anemone_txid6103.fasta	97791.1	1	2	2	4	0.00015	0.0519	VFITDNFEEMMPK	R	Y	0.997	79.5	25	0	65.9	0	2	0	0	2	1632.73			744102	432	444	Empty	true
Claudia_20151103_NCBI_Sea_Anemone_20151214_Tentacles_Mucus (Use this for paper)	tentacle	03-Tentacle #2	File Name: VL_20151214_ALM_02.raw (F004609_1)	predicted protein [Nematostella vectensis]	gi|156227824,gi|156405338	NCBI_Sea_Anemone_txid6103.fasta	83338.7	1	5	5	9	0.000337	0.0922	ADLVNNLGTIAK	K	S	0.997	45.7	25	13.1	45.7	0	2	0	0	2	1228.69			1802710	100	111	Empty	true
Claudia_20151103_NCBI_Sea_Anemone_20151214_Tentacles_Mucus (Use this for paper)	tentacle	03-Tentacle #2	File Name: VL_20151214_ALM_02.raw (F004609_1)	predicted protein [Nematostella vectensis]	gi|156227824,gi|156405338	NCBI_Sea_Anemone_txid6103.fasta	83338.7	1	5	5	9	0.000337	0.0922	ELISNSSDALDK	R	I	0.997	52.3	26.4	13.3	47.8	0	2	0	0	2	1291.64			608778	46	57	Empty	true	gi|156224519,gi|156396452
Claudia_20151103_NCBI_Sea_Anemone_20151214_Tentacles_Mucus (Use this for paper)	tentacle	03-Tentacle #2	File Name: VL_20151214_ALM_02.raw (F004609_1)	predicted protein [Nematostella vectensis]	gi|156227824,gi|156405338	NCBI_Sea_Anemone_txid6103.fasta	83338.7	1	5	5	9	0.000337	0.0922	GVVDSEDLPLNISR	K	E	0.997	77.1	25	0	0	0	2	0	0	2	1513.79			1331180	381	394	Empty	true
Claudia_20151103_NCBI_Sea_Anemone_20151214_Tentacles_Mucus (Use this for paper)	tentacle	03-Tentacle #2	File Name: VL_20151214_ALM_02.raw (F004609_1)	predicted protein [Nematostella vectensis]	gi|156227824,gi|156405338	NCBI_Sea_Anemone_txid6103.fasta	83338.7	1	5	5	9	0.000337	0.0922	LGIHEDSVNR	K	A	0.997	33.6	25	14.6	26.8	0	0	2	0	2	1139.58			1133530	441	450	Empty	true
Claudia_20151103_NCBI_Sea_Anemone_20151214_Tentacles_Mucus (Use this for paper)	tentacle	03-Tentacle #2	File Name: VL_20151214_ALM_02.raw (F004609_1)	predicted protein [Nematostella vectensis]	gi|156227824,gi|156405338	NCBI_Sea_Anemone_txid6103.fasta	83338.7	1	5	5	9	0.000337	0.0922	VFIMDNCEDLIPEYLGFIK	R	G	0.983	31	25	0	29.6	0	1	0	0	2	2332.12			42361.2	362	380	Empty	true
Claudia_20151103_NCBI_Sea_Anemone_20151214_Tentacles_Mucus (Use this for paper)	tentacle	03-Tentacle #2	File Name: VL_20151214_ALM_02.raw (F004609_1)	predicted protein [Nematostella vectensis]	gi|156223816,gi|156394193	NCBI_Sea_Anemone_txid6103.fasta	37476	0.993	1	1	2	7.49e-05	0.0518	EIFLSQPILLELEAPLK	R	I	0.997	63.7	25	0	63.7	0	2	0	0	2	1953.13			71531.4	44	60	Empty	true
Claudia_20151103_NCBI_Sea_Anemone_20151214_Tentacles_Mucus (Use this for paper)	tentacle	03-Tentacle #2	File Name: VL_20151214_ALM_02.raw (F004609_1)	calmodulin [Metridium senile]	gi|14588595,gi|14588599,gi|156225703,gi|156399584,gi|49066052	NCBI_Sea_Anemone_txid6103.fasta	16838.1	1	6	8	15	0.000562	0.705	DTDSEEEIR	K	E	0.997	37.1	25	0	31.2	0	2	0	0	2	1093.46			204444	79	87	Empty	true
Claudia_20151103_NCBI_Sea_Anemone_20151214_Tentacles_Mucus (Use this for paper)	tentacle	03-Tentacle #2	File Name: VL_20151214_ALM_02.raw (F004609_1)	calmodulin [Metridium senile]	gi|14588595,gi|14588599,gi|156225703,gi|156399584,gi|49066052	NCBI_Sea_Anemone_txid6103.fasta	16838.1	1	6	8	15	0.000562	0.705	EADIDGDGQVNYEEFVK	R	M	0.997	98.7	25	0	98.7	0	2	0	0	2	1927.86			499818	128	144	Empty	true
Claudia_20151103_NCBI_Sea_Anemone_20151214_Tentacles_Mucus (Use this for paper)	tentacle	03-Tentacle #2	File Name: VL_20151214_ALM_02.raw (F004609_1)	calmodulin [Metridium senile]	gi|14588595,gi|14588599,gi|156225703,gi|156399584,gi|49066052	NCBI_Sea_Anemone_txid6103.fasta	16838.1	1	6	8	15	0.000562	0.705	EAFSLFDKDGDGTITTK	K	E	0.997	66.9	25	0	66.9	0	2	2	0	2	1844.89			2070600	15	31	Empty	true
Claudia_20151103_NCBI_Sea_Anemone_20151214_Tentacles_Mucus (Use this for paper)	tentacle	03-Tentacle #2	File Name: VL_20151214_ALM_02.raw (F004609_1)	calmodulin [Metridium senile]	gi|14588595,gi|14588599,gi|156225703,gi|156399584,gi|49066052	NCBI_Sea_Anemone_txid6103.fasta	16838.1	1	6	8	15	0.000562	0.705	HVMTNLGEK	R	L	0.971	24.7	25	0	19.1	0	2	0	0	2	1044.51			25121.6	108	116	Empty	true
Claudia_20151103_NCBI_Sea_Anemone_20151214_Tentacles_Mucus (Use this for paper)	tentacle	03-Tentacle #2	File Name: VL_20151214_ALM_02.raw (F004609_1)	calmodulin [Metridium senile]	gi|14588595,gi|14588599,gi|156225703,gi|156399584,gi|49066052	NCBI_Sea_Anemone_txid6103.fasta	16838.1	1	6	8	15	0.000562	0.705	SLGQNPTEAELQDMINEVDADGNGTIDFPEFLTMMAR	R	K	0.997	27.5	25	0	27.5	0	0	1	0	2	4117.83			52515.5	39	75	Empty	true
Claudia_20151103_NCBI_Sea_Anemone_20151214_Tentacles_Mucus (Use this for paper)	tentacle	03-Tentacle #2	File Name: VL_20151214_ALM_02.raw (F004609_1)	calmodulin [Metridium senile]	gi|14588595,gi|14588599,gi|156225703,gi|156399584,gi|49066052	NCBI_Sea_Anemone_txid6103.fasta	16838.1	1	6	8	15	0.000562	0.705	VFDKDGNGFISAAELR	R	H	0.997	81.2	25	0	80	0	2	2	0	2	1738.88			2198180	92	107	Empty	true
Claudia_20151103_NCBI_Sea_Anemone_20151214_Tentacles_Mucus (Use this for paper)	tentacle	03-Tentacle #2	File Name: VL_20151214_ALM_02.raw (F004609_1)	predicted protein [Nematostella vectensis]	gi|156213313,gi|156364605	NCBI_Sea_Anemone_txid6103.fasta	44841.5	1	7	7	15	0.000562	0.288	EGNDLYHEMIMSGVINLK	R	D	0.997	36.6	25	0	29.4	0	0	2	0	2	2094.98			844503	130	147	Empty	true
Claudia_20151103_NCBI_Sea_Anemone_20151214_Tentacles_Mucus (Use this for paper)	tentacle	03-Tentacle #2	File Name: VL_20151214_ALM_02.raw (F004609_1)	predicted protein [Nematostella vectensis]	gi|156213313,gi|156364605	NCBI_Sea_Anemone_txid6103.fasta	44841.5	1	7	7	15	0.000562	0.288	FTQAGSEVSALLGR	R	I	0.997	99.7	25	13.1	99.7	0	2	0	0	2	1435.75			1404920	199	212	Empty	true
Claudia_20151103_NCBI_Sea_Anemone_20151214_Tentacles_Mucus (Use this for paper)	tentacle	03-Tentacle #2	File Name: VL_20151214_ALM_02.raw (F004609_1)	predicted protein [Nematostella vectensis]	gi|156213313,gi|156364605	NCBI_Sea_Anemone_txid6103.fasta	44841.5	1	7	7	15	0.000562	0.288	IGLFGGAGVGK	K	T	0.997	54.6	25	13.4	48.7	0	2	0	0	2	975.562			1132410	90	100	Empty	true	gi|46909253
Claudia_20151103_NCBI_Sea_Anemone_20151214_Tentacles_Mucus (Use this for paper)	tentacle	03-Tentacle #2	File Name: VL_20151214_ALM_02.raw (F004609_1)	predicted protein [Nematostella vectensis]	gi|156213313,gi|156364605	NCBI_Sea_Anemone_txid6103.fasta	44841.5	1	7	7	15	0.000562	0.288	IINVIGEPIDER	R	G	0.997	46.5	25	13.3	45.9	0	2	0	0	2	1367.75			1272860	32	43	Empty	true	gi|46909253
Claudia_20151103_NCBI_Sea_Anemone_20151214_Tentacles_Mucus (Use this for paper)	tentacle	03-Tentacle #2	File Name: VL_20151214_ALM_02.raw (F004609_1)	predicted protein [Nematostella vectensis]	gi|156213313,gi|156364605	NCBI_Sea_Anemone_txid6103.fasta	44841.5	1	7	7	15	0.000562	0.288	KGSITSVQAIYVPADDLTDPAPATTFAHLDATTVLSR	K	G	0.997	33.2	25	0	33.2	0	0	0	1	2	3842.98			117368	239	275	Empty	true	gi|46909253
Claudia_20151103_NCBI_Sea_Anemone_20151214_Tentacles_Mucus (Use this for paper)	tentacle	03-Tentacle #2	File Name: VL_20151214_ALM_02.raw (F004609_1)	predicted protein [Nematostella vectensis]	gi|156213313,gi|156364605	NCBI_Sea_Anemone_txid6103.fasta	44841.5	1	7	7	15	0.000562	0.288	TVLIMELINNVAK	K	A	0.997	78.8	25	13.1	75.7	0	4	0	0	2	1473.83			497963	101	113	Empty	true	gi|46909253
Claudia_20151103_NCBI_Sea_Anemone_20151214_Tentacles_Mucus (Use this for paper)	tentacle	03-Tentacle #2	File Name: VL_20151214_ALM_02.raw (F004609_1)	predicted protein [Nematostella vectensis]	gi|156213313,gi|156364605	NCBI_Sea_Anemone_txid6103.fasta	44841.5	1	7	7	15	0.000562	0.288	VALVYGQMNEPPGAR	K	A	0.997	77.7	25	13.2	61.6	0	2	0	0	2	1617.81			192559	153	167	Empty	true	gi|46909253
Claudia_20151103_NCBI_Sea_Anemone_20151214_Tentacles_Mucus (Use this for paper)	tentacle	03-Tentacle #2	File Name: VL_20151214_ALM_02.raw (F004609_1)	predicted protein [Nematostella vectensis]	gi|156219305,gi|156381398	NCBI_Sea_Anemone_txid6103.fasta	44821	1	2	2	3	0.000112	0.0558	RLDIAGR	R	D	0.997	36.9	25	24.2	8.55	0	1	0	0	2	800.474			190944	181	187	Empty	true
Claudia_20151103_NCBI_Sea_Anemone_20151214_Tentacles_Mucus (Use this for paper)	tentacle	03-Tentacle #2	File Name: VL_20151214_ALM_02.raw (F004609_1)	predicted protein [Nematostella vectensis]	gi|156219305,gi|156381398	NCBI_Sea_Anemone_txid6103.fasta	44821	1	2	2	3	0.000112	0.0558	YMLEVNYPMDNGIVR	R	N	0.997	51.2	25	0	51.2	0	2	0	0	2	1845.85			384374	66	80	Empty	true
Claudia_20151103_NCBI_Sea_Anemone_20151214_Tentacles_Mucus (Use this for paper)	tentacle	03-Tentacle #2	File Name: VL_20151214_ALM_02.raw (F004609_1)	fructose-bisphosphate aldolase, partial [Anemonia sulcata]	gi|256010138	NCBI_Sea_Anemone_txid6103.fasta	21655.7	1	2	2	4	0.00015	0.189	ADDGTPFVK	K	I	0.997	33.9	25	21.4	25.9	0	2	0	0	2	949.463			644552	55	63	Empty	true
Claudia_20151103_NCBI_Sea_Anemone_20151214_Tentacles_Mucus (Use this for paper)	tentacle	03-Tentacle #2	File Name: VL_20151214_ALM_02.raw (F004609_1)	fructose-bisphosphate aldolase, partial [Anemonia sulcata]	gi|256010138	NCBI_Sea_Anemone_txid6103.fasta	21655.7	1	2	2	4	0.00015	0.189	DQGIIPGIK	R	V	0.981	30.7	25	15.1	24	0	2	0	0	2	940.547			1081850	67	75	Empty	false	gi|156374279,gi|156216742
Claudia_20151103_NCBI_Sea_Anemone_20151214_Tentacles_Mucus (Use this for paper)	tentacle	03-Tentacle #2	File Name: VL_20151214_ALM_02.raw (F004609_1)	fructose-bisphosphate aldolase, partial [Anemonia sulcata]	gi|256010138	NCBI_Sea_Anemone_txid6103.fasta	21655.7	1	2	2	4	0.00015	0.189	ENANVLAR	K	Y	0.997	37.5	25	17.7	28.6	0	1	0	0	2	886.474			255125	133	140	Empty	false	gi|156374279,gi|156216742
Claudia_20151103_NCBI_Sea_Anemone_20151214_Tentacles_Mucus (Use this for paper)	tentacle	03-Tentacle #2	File Name: VL_20151214_ALM_02.raw (F004609_1)	fructose-bisphosphate aldolase, partial [Anemonia sulcata]	gi|256010138	NCBI_Sea_Anemone_txid6103.fasta	21655.7	1	2	2	4	0.00015	0.189	VTEAVLSAQYK	K	A	0.997	83.3	25	13.6	74.5	0	2	0	0	2	1208.65			1371810	172	182	Empty	true
Claudia_20151103_NCBI_Sea_Anemone_20151214_Tentacles_Mucus (Use this for paper)	tentacle	03-Tentacle #2	File Name: VL_20151214_ALM_02.raw (F004609_1)	predicted protein, partial [Nematostella vectensis]	gi|156200555,gi|156603423	NCBI_Sea_Anemone_txid6103.fasta	46606.8	1	6	7	13	0.000487	0.105	EQAEYCIDR	K	M	0.997	42.7	25	0	42.7	0	2	0	0	2	1183.5			322604	364	372	Empty	true
Claudia_20151103_NCBI_Sea_Anemone_20151214_Tentacles_Mucus (Use this for paper)	tentacle	03-Tentacle #2	File Name: VL_20151214_ALM_02.raw (F004609_1)	predicted protein, partial [Nematostella vectensis]	gi|156200555,gi|156603423	NCBI_Sea_Anemone_txid6103.fasta	46606.8	1	6	7	13	0.000487	0.105	HNLEQQIQAR	K	K	0.991	22.2	25.6	23.4	13.6	0	0	1	0	2	1236.64			180100	233	242	Empty	true
Claudia_20151103_NCBI_Sea_Anemone_20151214_Tentacles_Mucus (Use this for paper)	tentacle	03-Tentacle #2	File Name: VL_20151214_ALM_02.raw (F004609_1)	predicted protein, partial [Nematostella vectensis]	gi|156200555,gi|156603423	NCBI_Sea_Anemone_txid6103.fasta	46606.8	1	6	7	13	0.000487	0.105	KVEDLFLLFAK	K	K	0.997	74.4	25	0	74.4	0	2	2	0	2	1322.77			287933	15	25	Empty	true
Claudia_20151103_NCBI_Sea_Anemone_20151214_Tentacles_Mucus (Use this for paper)	tentacle	03-Tentacle #2	File Name: VL_20151214_ALM_02.raw (F004609_1)	predicted protein, partial [Nematostella vectensis]	gi|156200555,gi|156603423	NCBI_Sea_Anemone_txid6103.fasta	46606.8	1	6	7	13	0.000487	0.105	MKHNLEQQIQAR	R	K	0.997	42.1	25	13.3	37.8	0	0	2	0	2	1511.77			779542	231	242	Empty	true
Claudia_20151103_NCBI_Sea_Anemone_20151214_Tentacles_Mucus (Use this for paper)	tentacle	03-Tentacle #2	File Name: VL_20151214_ALM_02.raw (F004609_1)	predicted protein, partial [Nematostella vectensis]	gi|156200555,gi|156603423	NCBI_Sea_Anemone_txid6103.fasta	46606.8	1	6	7	13	0.000487	0.105	MQPYVDDKGR	R	E	0.994	21.5	25	13	11.5	0	0	2	0	2	1224.57			168539	373	382	Empty	true
Claudia_20151103_NCBI_Sea_Anemone_20151214_Tentacles_Mucus (Use this for paper)	tentacle	03-Tentacle #2	File Name: VL_20151214_ALM_02.raw (F004609_1)	predicted protein, partial [Nematostella vectensis]	gi|156200555,gi|156603423	NCBI_Sea_Anemone_txid6103.fasta	46606.8	1	6	7	13	0.000487	0.105	VEDLFLLFAK	K	K	0.997	60.2	25	13.3	60.2	0	2	0	0	2	1194.68			93583	16	25	Empty	true
Claudia_20151103_NCBI_Sea_Anemone_20151214_Tentacles_Mucus (Use this for paper)	tentacle	03-Tentacle #2	File Name: VL_20151214_ALM_02.raw (F004609_1)	predicted protein [Nematostella vectensis]	gi|156225898,gi|156399973	NCBI_Sea_Anemone_txid6103.fasta	21022.3	1	2	2	2	7.49e-05	0.133	AGQGVIGLQMGSNK	R	G	0.997	74.2	25	13.9	74.2	0	1	0	0	2	1375.7			231688	160	173	Empty	true
Claudia_20151103_NCBI_Sea_Anemone_20151214_Tentacles_Mucus (Use this for paper)	tentacle	03-Tentacle #2	File Name: VL_20151214_ALM_02.raw (F004609_1)	predicted protein [Nematostella vectensis]	gi|156225898,gi|156399973	NCBI_Sea_Anemone_txid6103.fasta	21022.3	1	2	2	2	7.49e-05	0.133	TDMFQTVDLYEK	K	Q	0.997	42.3	25	0	31.4	0	1	0	0	2	1505.68			872755	103	114	Empty	true
Claudia_20151103_NCBI_Sea_Anemone_20151214_Tentacles_Mucus (Use this for paper)	tentacle	03-Tentacle #2	File Name: VL_20151214_ALM_02.raw (F004609_1)	putative cell adhesion protein Sym32 [Anthopleura elegantissima]	gi|7638019	NCBI_Sea_Anemone_txid6103.fasta	32955.9	1	9	10	23	0.000861	0.347	AAGIAQFLVMGK	K	S	0.997	75.7	25	0	75.7	0	2	0	0	2	1221.67			1440700	59	70	Empty	true
Claudia_20151103_NCBI_Sea_Anemone_20151214_Tentacles_Mucus (Use this for paper)	tentacle	03-Tentacle #2	File Name: VL_20151214_ALM_02.raw (F004609_1)	putative cell adhesion protein Sym32 [Anthopleura elegantissima]	gi|7638019	NCBI_Sea_Anemone_txid6103.fasta	32955.9	1	9	10	23	0.000861	0.347	EVLLFHVIK	K	S	0.997	50.5	25	22.1	37.6	0	2	0	0	2	1097.67			1376270	99	107	Empty	true
Claudia_20151103_NCBI_Sea_Anemone_20151214_Tentacles_Mucus (Use this for paper)	tentacle	03-Tentacle #2	File Name: VL_20151214_ALM_02.raw (F004609_1)	putative cell adhesion protein Sym32 [Anthopleura elegantissima]	gi|7638019	NCBI_Sea_Anemone_txid6103.fasta	32955.9	1	9	10	23	0.000861	0.347	IVTAQCSPIIK	K	V	0.997	60.7	25	13.4	54.5	0	2	0	0	2	1229.69			961799	142	152	Empty	true
Claudia_20151103_NCBI_Sea_Anemone_20151214_Tentacles_Mucus (Use this for paper)	tentacle	03-Tentacle #2	File Name: VL_20151214_ALM_02.raw (F004609_1)	putative cell adhesion protein Sym32 [Anthopleura elegantissima]	gi|7638019	NCBI_Sea_Anemone_txid6103.fasta	32955.9	1	9	10	23	0.000861	0.347	LQGVLAGPGPFTVFAPTNEAFAK	K	I	0.997	42	25	0	42	0	0	2	0	2	2332.23			184370	199	221	Empty	true
Claudia_20151103_NCBI_Sea_Anemone_20151214_Tentacles_Mucus (Use this for paper)	tentacle	03-Tentacle #2	File Name: VL_20151214_ALM_02.raw (F004609_1)	putative cell adhesion protein Sym32 [Anthopleura elegantissima]	gi|7638019	NCBI_Sea_Anemone_txid6103.fasta	32955.9	1	9	10	23	0.000861	0.347	NELLVPSILEMPK	K	K	0.997	58.6	25	13.8	48.2	0	4	0	0	2	1498.82			1997700	117	129	Empty	true
Claudia_20151103_NCBI_Sea_Anemone_20151214_Tentacles_Mucus (Use this for paper)	tentacle	03-Tentacle #2	File Name: VL_20151214_ALM_02.raw (F004609_1)	putative cell adhesion protein Sym32 [Anthopleura elegantissima]	gi|7638019	NCBI_Sea_Anemone_txid6103.fasta	32955.9	1	9	10	23	0.000861	0.347	QYFSTLLTAVLAAK	K	L	0.997	81.1	25	13	80.6	0	3	2	0	2	1525.86			614705	185	198	Empty	true
Claudia_20151103_NCBI_Sea_Anemone_20151214_Tentacles_Mucus (Use this for paper)	tentacle	03-Tentacle #2	File Name: VL_20151214_ALM_02.raw (F004609_1)	putative cell adhesion protein Sym32 [Anthopleura elegantissima]	gi|7638019	NCBI_Sea_Anemone_txid6103.fasta	32955.9	1	9	10	23	0.000861	0.347	SVVYANAIK	K	N	0.997	38.3	25	17.2	24.1	0	1	0	0	2	964.546			632446	108	116	Empty	true
Claudia_20151103_NCBI_Sea_Anemone_20151214_Tentacles_Mucus (Use this for paper)	tentacle	03-Tentacle #2	File Name: VL_20151214_ALM_02.raw (F004609_1)	putative cell adhesion protein Sym32 [Anthopleura elegantissima]	gi|7638019	NCBI_Sea_Anemone_txid6103.fasta	32955.9	1	9	10	23	0.000861	0.347	SVVYANAIKNELLVPSILEMPK	K	K	0.997	33.9	25	13	33.8	0	0	2	0	2	2444.35			431081	108	129	Empty	true
Claudia_20151103_NCBI_Sea_Anemone_20151214_Tentacles_Mucus (Use this for paper)	tentacle	03-Tentacle #2	File Name: VL_20151214_ALM_02.raw (F004609_1)	putative cell adhesion protein Sym32 [Anthopleura elegantissima]	gi|7638019	NCBI_Sea_Anemone_txid6103.fasta	32955.9	1	9	10	23	0.000861	0.347	VMIPPFGTVTDVVAMEK	R	Q	0.997	64.4	25	0	64.4	0	3	0	0	2	1865.94			1066890	168	184	Empty	true
Claudia_20151103_NCBI_Sea_Anemone_20151214_Tentacles_Mucus (Use this for paper)	tentacle	03-Tentacle #2	File Name: VL_20151214_ALM_02.raw (F004609_1)	predicted protein, partial [Nematostella vectensis]	gi|156227305,gi|156403953	NCBI_Sea_Anemone_txid6103.fasta	42643.7	1	3	3	3	0.000112	0.0464	KVHVIFNYK	K	G	0.949	16.6	25	0	15.5	0	0	1	0	2	1147.66			941056	114	122	Empty	true
Claudia_20151103_NCBI_Sea_Anemone_20151214_Tentacles_Mucus (Use this for paper)	tentacle	03-Tentacle #2	File Name: VL_20151214_ALM_02.raw (F004609_1)	predicted protein, partial [Nematostella vectensis]	gi|156227305,gi|156403953	NCBI_Sea_Anemone_txid6103.fasta	42643.7	1	3	3	3	0.000112	0.0464	QIDNPNYK	K	G	0.974	24	25	17.3	9.49	0	1	0	0	2	991.484			214126	250	257	Empty	true
Claudia_20151103_NCBI_Sea_Anemone_20151214_Tentacles_Mucus (Use this for paper)	tentacle	03-Tentacle #2	File Name: VL_20151214_ALM_02.raw (F004609_1)	predicted protein, partial [Nematostella vectensis]	gi|156227305,gi|156403953	NCBI_Sea_Anemone_txid6103.fasta	42643.7	1	3	3	3	0.000112	0.0464	VHVIFNYK	K	G	0.978	25.8	25	15.1	22.4	0	1	0	0	2	1019.57			496107	115	122	Empty	true
Claudia_20151103_NCBI_Sea_Anemone_20151214_Tentacles_Mucus (Use this for paper)	tentacle	03-Tentacle #2	File Name: VL_20151214_ALM_02.raw (F004609_1)	predicted protein, partial [Nematostella vectensis]	gi|156214751,gi|156615302	NCBI_Sea_Anemone_txid6103.fasta	48944.5	1	1	1	2	7.49e-05	0.0317	NEGIAAYAAAVLFR	R	M	0.997	102	25	0	94.4	0	2	0	0	2	1465.78			122319	335	348	Empty	true
Claudia_20151103_NCBI_Sea_Anemone_20151214_Tentacles_Mucus (Use this for paper)	tentacle	03-Tentacle #2	File Name: VL_20151214_ALM_02.raw (F004609_1)	predicted protein [Nematostella vectensis]	gi|156224595,gi|156396604	NCBI_Sea_Anemone_txid6103.fasta	67092.3	1	3	3	5	0.000187	0.0481	LDNLVAIFDVNR	K	L	0.997	73.9	25	0	73.9	0	2	0	0	2	1388.75			506147	176	187	Empty	true
Claudia_20151103_NCBI_Sea_Anemone_20151214_Tentacles_Mucus (Use this for paper)	tentacle	03-Tentacle #2	File Name: VL_20151214_ALM_02.raw (F004609_1)	predicted protein [Nematostella vectensis]	gi|156224595,gi|156396604	NCBI_Sea_Anemone_txid6103.fasta	67092.3	1	3	3	5	0.000187	0.0481	LGQSQPTSLEHDMETYR	R	K	0.997	28.6	25	0	28.6	0	0	2	0	2	2007.91			361292	188	204	Empty	true
Claudia_20151103_NCBI_Sea_Anemone_20151214_Tentacles_Mucus (Use this for paper)	tentacle	03-Tentacle #2	File Name: VL_20151214_ALM_02.raw (F004609_1)	predicted protein [Nematostella vectensis]	gi|156224595,gi|156396604	NCBI_Sea_Anemone_txid6103.fasta	67092.3	1	3	3	5	0.000187	0.0481	LGQSQPTSLEHDMETYRK	R	R	0.997	31.6	25	0	31.6	0	0	1	0	2	2136			109250	188	205	Empty	true
Claudia_20151103_NCBI_Sea_Anemone_20151214_Tentacles_Mucus (Use this for paper)	tentacle	03-Tentacle #2	File Name: VL_20151214_ALM_02.raw (F004609_1)	predicted protein [Nematostella vectensis]	gi|156212570,gi|156362314	NCBI_Sea_Anemone_txid6103.fasta	68325.2	1	2	2	3	0.000112	0.0358	LASFYER	R	A	0.968	24.9	25	13	24.5	0	1	0	0	2	885.446			281130	380	386	Empty	true
Claudia_20151103_NCBI_Sea_Anemone_20151214_Tentacles_Mucus (Use this for paper)	tentacle	03-Tentacle #2	File Name: VL_20151214_ALM_02.raw (F004609_1)	predicted protein [Nematostella vectensis]	gi|156212570,gi|156362314	NCBI_Sea_Anemone_txid6103.fasta	68325.2	1	2	2	3	0.000112	0.0358	TALVANTSNMPVAAR	R	E	0.997	51	25	13.3	51	0	2	0	0	2	1531.79			431551	307	321	Empty	true
Claudia_20151103_NCBI_Sea_Anemone_20151214_Tentacles_Mucus (Use this for paper)	tentacle	03-Tentacle #2	File Name: VL_20151214_ALM_02.raw (F004609_1)	predicted protein [Nematostella vectensis]	gi|156223786,gi|156394133	NCBI_Sea_Anemone_txid6103.fasta	191237	1	15	17	30	0.00112	0.131	AFMTADLPNELIELLEK	K	I	0.997	66.3	25	0	66.3	0	2	2	0	2	1963.01			131142	995	1011	Empty	true
Claudia_20151103_NCBI_Sea_Anemone_20151214_Tentacles_Mucus (Use this for paper)	tentacle	03-Tentacle #2	File Name: VL_20151214_ALM_02.raw (F004609_1)	predicted protein [Nematostella vectensis]	gi|156223786,gi|156394133	NCBI_Sea_Anemone_txid6103.fasta	191237	1	15	17	30	0.00112	0.131	ALEHYTDIFDIKR	R	A	0.997	56.9	25	13.9	52.1	0	0	2	0	2	1620.84			537719	627	639	Empty	true
Claudia_20151103_NCBI_Sea_Anemone_20151214_Tentacles_Mucus (Use this for paper)	tentacle	03-Tentacle #2	File Name: VL_20151214_ALM_02.raw (F004609_1)	predicted protein [Nematostella vectensis]	gi|156223786,gi|156394133	NCBI_Sea_Anemone_txid6103.fasta	191237	1	15	17	30	0.00112	0.131	DAMMYAAESR	K	K	0.997	60.4	25	0	60.4	0	2	0	0	2	1176.47			173069	1537	1546	Empty	true
Claudia_20151103_NCBI_Sea_Anemone_20151214_Tentacles_Mucus (Use this for paper)	tentacle	03-Tentacle #2	File Name: VL_20151214_ALM_02.raw (F004609_1)	predicted protein [Nematostella vectensis]	gi|156223786,gi|156394133	NCBI_Sea_Anemone_txid6103.fasta	191237	1	15	17	30	0.00112	0.131	FDVNTSAIQVLIENIQNLDR	K	A	0.997	81.6	25	0	81.6	0	1	2	0	2	2302.2			122404	1076	1095	Empty	true
Claudia_20151103_NCBI_Sea_Anemone_20151214_Tentacles_Mucus (Use this for paper)	tentacle	03-Tentacle #2	File Name: VL_20151214_ALM_02.raw (F004609_1)	predicted protein [Nematostella vectensis]	gi|156223786,gi|156394133	NCBI_Sea_Anemone_txid6103.fasta	191237	1	15	17	30	0.00112	0.131	FQQVPAQPGQTSPLLQYFGILLDQGK	R	L	0.997	36.5	25	0	36.5	0	0	3	0	2	2873.52			69991.2	401	426	Empty	true
Claudia_20151103_NCBI_Sea_Anemone_20151214_Tentacles_Mucus (Use this for paper)	tentacle	03-Tentacle #2	File Name: VL_20151214_ALM_02.raw (F004609_1)	predicted protein [Nematostella vectensis]	gi|156223786,gi|156394133	NCBI_Sea_Anemone_txid6103.fasta	191237	1	15	17	30	0.00112	0.131	HGIVFLITK	K	Y	0.991	29.8	25	0	29.8	0	1	0	0	2	1027.63			189621	270	278	Empty	true
Claudia_20151103_NCBI_Sea_Anemone_20151214_Tentacles_Mucus (Use this for paper)	tentacle	03-Tentacle #2	File Name: VL_20151214_ALM_02.raw (F004609_1)	predicted protein [Nematostella vectensis]	gi|156223786,gi|156394133	NCBI_Sea_Anemone_txid6103.fasta	191237	1	15	17	30	0.00112	0.131	IVLENSVFSDHR	K	N	0.997	34.4	25	14.8	30.7	0	0	2	0	2	1415.73			1335460	1012	1023	Empty	true
Claudia_20151103_NCBI_Sea_Anemone_20151214_Tentacles_Mucus (Use this for paper)	tentacle	03-Tentacle #2	File Name: VL_20151214_ALM_02.raw (F004609_1)	predicted protein [Nematostella vectensis]	gi|156223786,gi|156394133	NCBI_Sea_Anemone_txid6103.fasta	191237	1	15	17	30	0.00112	0.131	IYIDSNNNPER	K	F	0.997	58.5	25	17	53	0	2	0	0	2	1334.63			579833	883	893	Empty	true
Claudia_20151103_NCBI_Sea_Anemone_20151214_Tentacles_Mucus (Use this for paper)	tentacle	03-Tentacle #2	File Name: VL_20151214_ALM_02.raw (F004609_1)	predicted protein [Nematostella vectensis]	gi|156223786,gi|156394133	NCBI_Sea_Anemone_txid6103.fasta	191237	1	15	17	30	0.00112	0.131	KFDVNTSAIQVLIENIQNLDR	K	A	0.997	26.6	25	0	26.6	0	0	1	0	2	2430.3			34878.3	1075	1095	Empty	true
Claudia_20151103_NCBI_Sea_Anemone_20151214_Tentacles_Mucus (Use this for paper)	tentacle	03-Tentacle #2	File Name: VL_20151214_ALM_02.raw (F004609_1)	predicted protein [Nematostella vectensis]	gi|156223786,gi|156394133	NCBI_Sea_Anemone_txid6103.fasta	191237	1	15	17	30	0.00112	0.131	LAELEEFISGPNHAQIGQVGDR	R	C	0.997	29.8	25	0	29.8	0	0	1	0	2	2380.19			931078	1184	1205	Empty	true
Claudia_20151103_NCBI_Sea_Anemone_20151214_Tentacles_Mucus (Use this for paper)	tentacle	03-Tentacle #2	File Name: VL_20151214_ALM_02.raw (F004609_1)	predicted protein [Nematostella vectensis]	gi|156223786,gi|156394133	NCBI_Sea_Anemone_txid6103.fasta	191237	1	15	17	30	0.00112	0.131	LASTLVHLGEYQAAVDGAR	K	K	0.997	44.1	25	0	44.1	0	0	2	0	2	1971.03			1141860	1228	1246	Empty	true
Claudia_20151103_NCBI_Sea_Anemone_20151214_Tentacles_Mucus (Use this for paper)	tentacle	03-Tentacle #2	File Name: VL_20151214_ALM_02.raw (F004609_1)	predicted protein [Nematostella vectensis]	gi|156223786,gi|156394133	NCBI_Sea_Anemone_txid6103.fasta	191237	1	15	17	30	0.00112	0.131	LLYNNISNFAK	K	L	0.997	52.8	25	18	45.9	0	2	0	0	2	1296.69			1207480	1217	1227	Empty	true
Claudia_20151103_NCBI_Sea_Anemone_20151214_Tentacles_Mucus (Use this for paper)	tentacle	03-Tentacle #2	File Name: VL_20151214_ALM_02.raw (F004609_1)	predicted protein [Nematostella vectensis]	gi|156223786,gi|156394133	NCBI_Sea_Anemone_txid6103.fasta	191237	1	15	17	30	0.00112	0.131	QLIDQVVQTALSETQDPEDVSCTVK	R	A	0.997	36.3	25	0	36.3	0	0	2	0	2	2803.37			108825	970	994	Empty	true
Claudia_20151103_NCBI_Sea_Anemone_20151214_Tentacles_Mucus (Use this for paper)	tentacle	03-Tentacle #2	File Name: VL_20151214_ALM_02.raw (F004609_1)	predicted protein [Nematostella vectensis]	gi|156223786,gi|156394133	NCBI_Sea_Anemone_txid6103.fasta	191237	1	15	17	30	0.00112	0.131	RDPHLACMAYER	K	G	0.981	18.8	25	0	18.8	0	0	1	0	2	1534.69			153681	913	924	Empty	true
Claudia_20151103_NCBI_Sea_Anemone_20151214_Tentacles_Mucus (Use this for paper)	tentacle	03-Tentacle #2	File Name: VL_20151214_ALM_02.raw (F004609_1)	predicted protein [Nematostella vectensis]	gi|156223786,gi|156394133	NCBI_Sea_Anemone_txid6103.fasta	191237	1	15	17	30	0.00112	0.131	VVGAMQLYSVER	R	K	0.997	60.4	25	14.1	60.4	0	2	0	0	2	1367.7			630360	177	188	Empty	true
Claudia_20151103_NCBI_Sea_Anemone_20151214_Tentacles_Mucus (Use this for paper)	tentacle	03-Tentacle #2	File Name: VL_20151214_ALM_02.raw (F004609_1)	predicted protein [Nematostella vectensis]	gi|156219283,gi|156381354	NCBI_Sea_Anemone_txid6103.fasta	22644.2	1	1	1	2	7.49e-05	0.0537	LLLIGDSGVGK	K	S	0.997	35	25	16.6	0	0	2	0	0	2	1071.64			826616	14	24	Empty	true
Claudia_20151103_NCBI_Sea_Anemone_20151214_Tentacles_Mucus (Use this for paper)	tentacle	03-Tentacle #2	File Name: VL_20151214_ALM_02.raw (F004609_1)	predicted protein [Nematostella vectensis]	gi|156228878,gi|156408187	NCBI_Sea_Anemone_txid6103.fasta	49935.3	1	7	8	12	0.000449	0.147	ASNAGGVAVSGLEMSQNSLR	K	S	0.997	88.9	25	0	88.9	0	2	1	0	2	1963.95			639877	377	396	Empty	true
Claudia_20151103_NCBI_Sea_Anemone_20151214_Tentacles_Mucus (Use this for paper)	tentacle	03-Tentacle #2	File Name: VL_20151214_ALM_02.raw (F004609_1)	predicted protein [Nematostella vectensis]	gi|156228878,gi|156408187	NCBI_Sea_Anemone_txid6103.fasta	49935.3	1	7	8	12	0.000449	0.147	EIGFLFGQYK	R	R	0.997	38.9	25	21.4	31.2	0	2	0	0	2	1201.63			507376	181	190	Empty	true
Claudia_20151103_NCBI_Sea_Anemone_20151214_Tentacles_Mucus (Use this for paper)	tentacle	03-Tentacle #2	File Name: VL_20151214_ALM_02.raw (F004609_1)	predicted protein [Nematostella vectensis]	gi|156228878,gi|156408187	NCBI_Sea_Anemone_txid6103.fasta	49935.3	1	7	8	12	0.000449	0.147	FLGFEQVLK	K	N	0.997	46.5	25	27.1	35	0	2	0	0	2	1080.61			639636	114	122	Empty	true
Claudia_20151103_NCBI_Sea_Anemone_20151214_Tentacles_Mucus (Use this for paper)	tentacle	03-Tentacle #2	File Name: VL_20151214_ALM_02.raw (F004609_1)	predicted protein [Nematostella vectensis]	gi|156228878,gi|156408187	NCBI_Sea_Anemone_txid6103.fasta	49935.3	1	7	8	12	0.000449	0.147	GANVGGFIK	K	I	0.997	41.1	26.1	20.6	22.7	0	1	0	0	2	862.478			542582	436	444	Empty	true
Claudia_20151103_NCBI_Sea_Anemone_20151214_Tentacles_Mucus (Use this for paper)	tentacle	03-Tentacle #2	File Name: VL_20151214_ALM_02.raw (F004609_1)	predicted protein [Nematostella vectensis]	gi|156228878,gi|156408187	NCBI_Sea_Anemone_txid6103.fasta	49935.3	1	7	8	12	0.000449	0.147	ILYGPGK	K	A	0.961	25	25	13.1	2.09	0	1	0	0	2	747.44			310865	370	376	Empty	true
Claudia_20151103_NCBI_Sea_Anemone_20151214_Tentacles_Mucus (Use this for paper)	tentacle	03-Tentacle #2	File Name: VL_20151214_ALM_02.raw (F004609_1)	predicted protein [Nematostella vectensis]	gi|156228878,gi|156408187	NCBI_Sea_Anemone_txid6103.fasta	49935.3	1	7	8	12	0.000449	0.147	IRNEFTGVLTGK	R	S	0.997	24.3	25	0	24.3	0	0	1	0	2	1334.74			413450	192	203	Empty	true
Claudia_20151103_NCBI_Sea_Anemone_20151214_Tentacles_Mucus (Use this for paper)	tentacle	03-Tentacle #2	File Name: VL_20151214_ALM_02.raw (F004609_1)	predicted protein [Nematostella vectensis]	gi|156228878,gi|156408187	NCBI_Sea_Anemone_txid6103.fasta	49935.3	1	7	8	12	0.000449	0.147	NEFTGVLTGK	R	S	0.997	43.6	25	14.1	41	0	2	0	0	2	1065.56			919781	194	203	Empty	true
Claudia_20151103_NCBI_Sea_Anemone_20151214_Tentacles_Mucus (Use this for paper)	tentacle	03-Tentacle #2	File Name: VL_20151214_ALM_02.raw (F004609_1)	catalase [Anemonia viridis]	gi|71849674	NCBI_Sea_Anemone_txid6103.fasta	57366.9	0.993	1	1	1	3.74e-05	0.0216	LSGEDPDYSNR	R	D	0.997	46.3	25	0	46.3	0	1	0	0	2	1252.54			69623.1	250	260	Empty	true
Claudia_20151103_NCBI_Sea_Anemone_20151214_Tentacles_Mucus (Use this for paper)	tentacle	03-Tentacle #2	File Name: VL_20151214_ALM_02.raw (F004609_1)	beta-actin, partial [Anthopleura elegantissima]	gi|84873373	NCBI_Sea_Anemone_txid6103.fasta	14948.8	1	2	3	7	0.000262	0.694	CDVDIRK	K	D	0.985	30.1	25.9	32.6	15.2	0	2	0	0	2	905.451			850837	51	57	Empty	false	gi|156217052,gi|156224185,gi|156375340,gi|156395354
Claudia_20151103_NCBI_Sea_Anemone_20151214_Tentacles_Mucus (Use this for paper)	tentacle	03-Tentacle #2	File Name: VL_20151214_ALM_02.raw (F004609_1)	beta-actin, partial [Anthopleura elegantissima]	gi|84873373	NCBI_Sea_Anemone_txid6103.fasta	14948.8	1	2	3	7	0.000262	0.694	CPEAMFQPSFLGMESAGIHETCYNSIMK	R	C	0.997	43	25	0	43	0	0	1	0	2	3283.39			362925	23	50	Empty	true
Claudia_20151103_NCBI_Sea_Anemone_20151214_Tentacles_Mucus (Use this for paper)	tentacle	03-Tentacle #2	File Name: VL_20151214_ALM_02.raw (F004609_1)	beta-actin, partial [Anthopleura elegantissima]	gi|84873373	NCBI_Sea_Anemone_txid6103.fasta	14948.8	1	2	3	7	0.000262	0.694	DLYANTVLSGGSTMYPGIADR	K	M	0.997	115	25	0	115	0	3	3	0	2	2217.05			4149080	58	78	Empty	false	gi|156224185,gi|156395354
Claudia_20151103_NCBI_Sea_Anemone_20151214_Tentacles_Mucus (Use this for paper)	tentacle	03-Tentacle #2	File Name: VL_20151214_ALM_02.raw (F004609_1)	beta-actin, partial [Anthopleura elegantissima]	gi|84873373	NCBI_Sea_Anemone_txid6103.fasta	14948.8	1	2	3	7	0.000262	0.694	EIANLAPPTMK	K	I	0.997	43.3	25	13.5	39.3	0	6	0	0	2	1200.63			7410540	82	92	Empty	true
Claudia_20151103_NCBI_Sea_Anemone_20151214_Tentacles_Mucus (Use this for paper)	tentacle	03-Tentacle #2	File Name: VL_20151214_ALM_02.raw (F004609_1)	beta-actin, partial [Anthopleura elegantissima]	gi|84873373	NCBI_Sea_Anemone_txid6103.fasta	14948.8	1	2	3	7	0.000262	0.694	IIAPPERK	K	Y	0.997	39.9	25	0	32.4	0	4	0	0	2	923.567			8474990	95	102	Empty	false	gi|156217052,gi|156224185,gi|156375340,gi|156395354
Claudia_20151103_NCBI_Sea_Anemone_20151214_Tentacles_Mucus (Use this for paper)	tentacle	03-Tentacle #2	File Name: VL_20151214_ALM_02.raw (F004609_1)	beta-actin, partial [Anthopleura elegantissima]	gi|84873373	NCBI_Sea_Anemone_txid6103.fasta	14948.8	1	2	3	7	0.000262	0.694	IKIIAPPER	K	K	0.987	26.9	25	0	26.9	0	2	0	0	2	1036.65			1358930	93	101	Empty	false	gi|156217052,gi|156224185,gi|156375340,gi|156395354
Claudia_20151103_NCBI_Sea_Anemone_20151214_Tentacles_Mucus (Use this for paper)	tentacle	03-Tentacle #2	File Name: VL_20151214_ALM_02.raw (F004609_1)	beta-actin, partial [Anthopleura elegantissima]	gi|84873373	NCBI_Sea_Anemone_txid6103.fasta	14948.8	1	2	3	7	0.000262	0.694	KDLYANTVLSGGSTMYPGIADR	R	M	0.997	66.4	25	0	66.4	0	0	3	0	2	2345.14			1731930	57	78	Empty	false	gi|156224185,gi|156395354
Claudia_20151103_NCBI_Sea_Anemone_20151214_Tentacles_Mucus (Use this for paper)	tentacle	03-Tentacle #2	File Name: VL_20151214_ALM_02.raw (F004609_1)	beta-actin, partial [Anthopleura elegantissima]	gi|84873373	NCBI_Sea_Anemone_txid6103.fasta	14948.8	1	2	3	7	0.000262	0.694	SYELPDGQVITIGNER	K	F	0.997	124	25	14	108	0	6	3	0	2	1790.89			42543200	5	20	Empty	false	gi|156217052,gi|156224185,gi|156375340,gi|156395354
Claudia_20151103_NCBI_Sea_Anemone_20151214_Tentacles_Mucus (Use this for paper)	tentacle	03-Tentacle #2	File Name: VL_20151214_ALM_02.raw (F004609_1)	predicted protein [Nematostella vectensis]	gi|156220599,gi|156385218	NCBI_Sea_Anemone_txid6103.fasta	41478.3	0.993	1	1	1	3.74e-05	0.0538	APTSGIIEYPFDLETIIFR	R	M	0.997	28.7	25	0	28.7	0	0	1	0	2	2182.14			30681.9	178	196	Empty	true
Claudia_20151103_NCBI_Sea_Anemone_20151214_Tentacles_Mucus (Use this for paper)	tentacle	03-Tentacle #2	File Name: VL_20151214_ALM_02.raw (F004609_1)	predicted protein [Nematostella vectensis]	gi|156226135,gi|156400860	NCBI_Sea_Anemone_txid6103.fasta	363787	1	27	31	66	0.00247	0.109	AGPPFDASK	R	V	0.997	34.6	25	18.1	29	0	2	0	0	2	889.442			1014120	1764	1772	Empty	true
Claudia_20151103_NCBI_Sea_Anemone_20151214_Tentacles_Mucus (Use this for paper)	tentacle	03-Tentacle #2	File Name: VL_20151214_ALM_02.raw (F004609_1)	predicted protein [Nematostella vectensis]	gi|156226135,gi|156400860	NCBI_Sea_Anemone_txid6103.fasta	363787	1	27	31	66	0.00247	0.109	APFTVDTR	R	G	0.997	52.7	25.2	22.1	50.9	0	4	0	0	2	906.468			6122080	930	937	Empty	true
Claudia_20151103_NCBI_Sea_Anemone_20151214_Tentacles_Mucus (Use this for paper)	tentacle	03-Tentacle #2	File Name: VL_20151214_ALM_02.raw (F004609_1)	predicted protein [Nematostella vectensis]	gi|156226135,gi|156400860	NCBI_Sea_Anemone_txid6103.fasta	363787	1	27	31	66	0.00247	0.109	AVLGQPNSFTVNASNAGR	R	G	0.997	82.4	25	0	82.4	0	3	2	0	2	1802.91			2168730	3291	3308	Empty	true
Claudia_20151103_NCBI_Sea_Anemone_20151214_Tentacles_Mucus (Use this for paper)	tentacle	03-Tentacle #2	File Name: VL_20151214_ALM_02.raw (F004609_1)	predicted protein [Nematostella vectensis]	gi|156226135,gi|156400860	NCBI_Sea_Anemone_txid6103.fasta	363787	1	27	31	66	0.00247	0.109	AYGPGLER	K	G	0.997	36.7	25.3	17.4	28.2	0	4	0	0	2	862.442			3711540	1010	1017	Empty	true
Claudia_20151103_NCBI_Sea_Anemone_20151214_Tentacles_Mucus (Use this for paper)	tentacle	03-Tentacle #2	File Name: VL_20151214_ALM_02.raw (F004609_1)	predicted protein [Nematostella vectensis]	gi|156226135,gi|156400860	NCBI_Sea_Anemone_txid6103.fasta	363787	1	27	31	66	0.00247	0.109	DAGPGGLAIAVEGPAK	R	A	0.997	76.4	25	0	76.4	0	2	0	0	2	1422.76			1508620	3014	3029	Empty	true
Claudia_20151103_NCBI_Sea_Anemone_20151214_Tentacles_Mucus (Use this for paper)	tentacle	03-Tentacle #2	File Name: VL_20151214_ALM_02.raw (F004609_1)	predicted protein [Nematostella vectensis]	gi|156226135,gi|156400860	NCBI_Sea_Anemone_txid6103.fasta	363787	1	27	31	66	0.00247	0.109	DAGYGGLGLSIEGPSK	R	A	0.997	62.4	25	13.4	62.4	0	2	0	0	2	1520.76			2434100	2807	2822	Empty	true
Claudia_20151103_NCBI_Sea_Anemone_20151214_Tentacles_Mucus (Use this for paper)	tentacle	03-Tentacle #2	File Name: VL_20151214_ALM_02.raw (F004609_1)	predicted protein [Nematostella vectensis]	gi|156226135,gi|156400860	NCBI_Sea_Anemone_txid6103.fasta	363787	1	27	31	66	0.00247	0.109	DNTLGVSFVPVEPGEHK	K	I	0.997	43.3	25	13.2	36.9	0	0	2	0	2	1824.91			1005710	2564	2580	Empty	true
Claudia_20151103_NCBI_Sea_Anemone_20151214_Tentacles_Mucus (Use this for paper)	tentacle	03-Tentacle #2	File Name: VL_20151214_ALM_02.raw (F004609_1)	predicted protein [Nematostella vectensis]	gi|156226135,gi|156400860	NCBI_Sea_Anemone_txid6103.fasta	363787	1	27	31	66	0.00247	0.109	EFGDHLVNVK	K	F	0.997	40.8	25	21.2	32.5	0	2	0	0	2	1157.6			1955430	3146	3155	Empty	true
Claudia_20151103_NCBI_Sea_Anemone_20151214_Tentacles_Mucus (Use this for paper)	tentacle	03-Tentacle #2	File Name: VL_20151214_ALM_02.raw (F004609_1)	predicted protein [Nematostella vectensis]	gi|156226135,gi|156400860	NCBI_Sea_Anemone_txid6103.fasta	363787	1	27	31	66	0.00247	0.109	EPCEFTVVTR	K	D	0.997	33.2	25	0	20.4	0	2	0	0	2	1237.59			962182	2078	2087	Empty	true
Claudia_20151103_NCBI_Sea_Anemone_20151214_Tentacles_Mucus (Use this for paper)	tentacle	03-Tentacle #2	File Name: VL_20151214_ALM_02.raw (F004609_1)	predicted protein [Nematostella vectensis]	gi|156226135,gi|156400860	NCBI_Sea_Anemone_txid6103.fasta	363787	1	27	31	66	0.00247	0.109	FADEDIPGSPFK	R	V	0.997	50.4	25	14	38	0	3	0	0	2	1322.63			1427280	3060	3071	Empty	true
Claudia_20151103_NCBI_Sea_Anemone_20151214_Tentacles_Mucus (Use this for paper)	tentacle	03-Tentacle #2	File Name: VL_20151214_ALM_02.raw (F004609_1)	predicted protein [Nematostella vectensis]	gi|156226135,gi|156400860	NCBI_Sea_Anemone_txid6103.fasta	363787	1	27	31	66	0.00247	0.109	FIEDENIR	K	L	0.997	44.2	25.5	23.5	21.4	0	2	0	0	2	1035.51			1299800	434	441	Empty	true
Claudia_20151103_NCBI_Sea_Anemone_20151214_Tentacles_Mucus (Use this for paper)	tentacle	03-Tentacle #2	File Name: VL_20151214_ALM_02.raw (F004609_1)	predicted protein [Nematostella vectensis]	gi|156226135,gi|156400860	NCBI_Sea_Anemone_txid6103.fasta	363787	1	27	31	66	0.00247	0.109	GAGAGGLSLAIEGPSEAK	K	L	0.997	76.6	25	13.7	76.6	0	2	0	0	2	1584.82			1452860	1605	1622	Empty	true
Claudia_20151103_NCBI_Sea_Anemone_20151214_Tentacles_Mucus (Use this for paper)	tentacle	03-Tentacle #2	File Name: VL_20151214_ALM_02.raw (F004609_1)	predicted protein [Nematostella vectensis]	gi|156226135,gi|156400860	NCBI_Sea_Anemone_txid6103.fasta	363787	1	27	31	66	0.00247	0.109	GAGDGELDVFVEGPLGEEK	R	V	0.997	71.2	25	0	52.2	0	2	0	0	2	1917.91			769786	938	956	Empty	true
Claudia_20151103_NCBI_Sea_Anemone_20151214_Tentacles_Mucus (Use this for paper)	tentacle	03-Tentacle #2	File Name: VL_20151214_ALM_02.raw (F004609_1)	predicted protein [Nematostella vectensis]	gi|156226135,gi|156400860	NCBI_Sea_Anemone_txid6103.fasta	363787	1	27	31	66	0.00247	0.109	GAGEGGLGLTIEGPSEAK	K	I	0.997	63.2	25	0	63.2	0	4	0	0	2	1642.83			1738700	1221	1238	Empty	true
Claudia_20151103_NCBI_Sea_Anemone_20151214_Tentacles_Mucus (Use this for paper)	tentacle	03-Tentacle #2	File Name: VL_20151214_ALM_02.raw (F004609_1)	predicted protein [Nematostella vectensis]	gi|156226135,gi|156400860	NCBI_Sea_Anemone_txid6103.fasta	363787	1	27	31	66	0.00247	0.109	GPGLAPTGVVAGK	K	Y	0.997	38.9	25	0	38.8	0	2	0	0	2	1123.65			888128	815	827	Empty	true
Claudia_20151103_NCBI_Sea_Anemone_20151214_Tentacles_Mucus (Use this for paper)	tentacle	03-Tentacle #2	File Name: VL_20151214_ALM_02.raw (F004609_1)	predicted protein [Nematostella vectensis]	gi|156226135,gi|156400860	NCBI_Sea_Anemone_txid6103.fasta	363787	1	27	31	66	0.00247	0.109	GSLMVGVEGPAIPAK	R	E	0.997	64.3	25	0	64.3	0	2	0	0	2	1441.77			1530090	3309	3323	Empty	true
Claudia_20151103_NCBI_Sea_Anemone_20151214_Tentacles_Mucus (Use this for paper)	tentacle	03-Tentacle #2	File Name: VL_20151214_ALM_02.raw (F004609_1)	predicted protein [Nematostella vectensis]	gi|156226135,gi|156400860	NCBI_Sea_Anemone_txid6103.fasta	363787	1	27	31	66	0.00247	0.109	HIPGSPFHVTV	K	-	0.95	21.5	25	13	18.8	0	1	0	0	2	1190.63			555018	3357	3367	Empty	true
Claudia_20151103_NCBI_Sea_Anemone_20151214_Tentacles_Mucus (Use this for paper)	tentacle	03-Tentacle #2	File Name: VL_20151214_ALM_02.raw (F004609_1)	predicted protein [Nematostella vectensis]	gi|156226135,gi|156400860	NCBI_Sea_Anemone_txid6103.fasta	363787	1	27	31	66	0.00247	0.109	HTGSNVYAVNYALEEPGTYILK	K	V	0.997	48	25	0	48	0	0	2	0	2	2439.22			1164520	3329	3350	Empty	true
Claudia_20151103_NCBI_Sea_Anemone_20151214_Tentacles_Mucus (Use this for paper)	tentacle	03-Tentacle #2	File Name: VL_20151214_ALM_02.raw (F004609_1)	predicted protein [Nematostella vectensis]	gi|156226135,gi|156400860	NCBI_Sea_Anemone_txid6103.fasta	363787	1	27	31	66	0.00247	0.109	HVQNSPFSVMVQAQR	R	I	0.997	70.9	25	0	70.9	0	2	1	0	2	1743.86			807609	2231	2245	Empty	true
Claudia_20151103_NCBI_Sea_Anemone_20151214_Tentacles_Mucus (Use this for paper)	tentacle	03-Tentacle #2	File Name: VL_20151214_ALM_02.raw (F004609_1)	predicted protein [Nematostella vectensis]	gi|156226135,gi|156400860	NCBI_Sea_Anemone_txid6103.fasta	363787	1	27	31	66	0.00247	0.109	HVTGSPFSVMVSGPGPADASK	K	V	0.997	94.8	25	0	94.8	0	2	2	0	2	2043.98			3057160	2762	2782	Empty	true
Claudia_20151103_NCBI_Sea_Anemone_20151214_Tentacles_Mucus (Use this for paper)	tentacle	03-Tentacle #2	File Name: VL_20151214_ALM_02.raw (F004609_1)	predicted protein [Nematostella vectensis]	gi|156226135,gi|156400860	NCBI_Sea_Anemone_txid6103.fasta	363787	1	27	31	66	0.00247	0.109	IQQNTFTR	K	W	0.991	29.8	25	23.1	17.1	0	2	0	0	2	1007.53			930754	366	373	Empty	true
Claudia_20151103_NCBI_Sea_Anemone_20151214_Tentacles_Mucus (Use this for paper)	tentacle	03-Tentacle #2	File Name: VL_20151214_ALM_02.raw (F004609_1)	predicted protein [Nematostella vectensis]	gi|156226135,gi|156400860	NCBI_Sea_Anemone_txid6103.fasta	363787	1	27	31	66	0.00247	0.109	LKPGAPLRPR	K	V	0.984	27.2	25	0	24.2	0	1	0	0	2	1104.7			173641	590	599	Empty	true
Claudia_20151103_NCBI_Sea_Anemone_20151214_Tentacles_Mucus (Use this for paper)	tentacle	03-Tentacle #2	File Name: VL_20151214_ALM_02.raw (F004609_1)	predicted protein [Nematostella vectensis]	gi|156226135,gi|156400860	NCBI_Sea_Anemone_txid6103.fasta	363787	1	27	31	66	0.00247	0.109	LVNIDASDIVK	R	G	0.997	39.7	25	13.2	32.5	0	2	0	0	2	1186.67			1062680	442	452	Empty	true
Claudia_20151103_NCBI_Sea_Anemone_20151214_Tentacles_Mucus (Use this for paper)	tentacle	03-Tentacle #2	File Name: VL_20151214_ALM_02.raw (F004609_1)	predicted protein [Nematostella vectensis]	gi|156226135,gi|156400860	NCBI_Sea_Anemone_txid6103.fasta	363787	1	27	31	66	0.00247	0.109	QALLAWVK	K	S	0.997	42.2	25	21.5	23.2	0	2	0	0	2	928.562			756642	490	497	Empty	true
Claudia_20151103_NCBI_Sea_Anemone_20151214_Tentacles_Mucus (Use this for paper)	tentacle	03-Tentacle #2	File Name: VL_20151214_ALM_02.raw (F004609_1)	predicted protein [Nematostella vectensis]	gi|156226135,gi|156400860	NCBI_Sea_Anemone_txid6103.fasta	363787	1	27	31	66	0.00247	0.109	TLSAVFIPNETGEHIINVK	K	K	0.99	21	25	13.1	21	0	0	2	0	2	2082.12			2472620	2652	2670	Empty	true
Claudia_20151103_NCBI_Sea_Anemone_20151214_Tentacles_Mucus (Use this for paper)	tentacle	03-Tentacle #2	File Name: VL_20151214_ALM_02.raw (F004609_1)	predicted protein [Nematostella vectensis]	gi|156226135,gi|156400860	NCBI_Sea_Anemone_txid6103.fasta	363787	1	27	31	66	0.00247	0.109	VDELSMMTYVSYFPEAK	K	L	0.997	66.8	25	0	66.8	0	2	1	0	2	2041.91			964223	573	589	Empty	true
Claudia_20151103_NCBI_Sea_Anemone_20151214_Tentacles_Mucus (Use this for paper)	tentacle	03-Tentacle #2	File Name: VL_20151214_ALM_02.raw (F004609_1)	predicted protein [Nematostella vectensis]	gi|156226135,gi|156400860	NCBI_Sea_Anemone_txid6103.fasta	363787	1	27	31	66	0.00247	0.109	VEVSSDLDAGK	R	A	0.997	52	25	14	52	0	2	0	0	2	1119.55			750030	800	810	Empty	true
Claudia_20151103_NCBI_Sea_Anemone_20151214_Tentacles_Mucus (Use this for paper)	tentacle	03-Tentacle #2	File Name: VL_20151214_ALM_02.raw (F004609_1)	methionine adenosyltransferase, partial [Metridium senile]	gi|46909375	NCBI_Sea_Anemone_txid6103.fasta	34682.5	0.993	1	1	2	7.49e-05	0.0721	TCNVLVALEQQSSDIAQGVHLGR	K	H	0.997	36.9	25	0	36.9	0	0	2	0	2	2495.27			133170	71	93	Empty	true
Claudia_20151103_NCBI_Sea_Anemone_20151214_Tentacles_Mucus (Use this for paper)	tentacle	03-Tentacle #2	File Name: VL_20151214_ALM_02.raw (F004609_1)	gi|156222546-R	gi|156222546-R,gi|156390789-R		0	0.993	1	1	2	7.49e-05	0	ATDLALQR	-	-	0.997	36.6	25.8	27.9	24	0	2	0	0	2	887.495			1012330	0	0	Empty	true
Claudia_20151103_NCBI_Sea_Anemone_20151214_Tentacles_Mucus (Use this for paper)	tentacle	03-Tentacle #2	File Name: VL_20151214_ALM_02.raw (F004609_1)	predicted protein [Nematostella vectensis]	gi|156214322,gi|156367416	NCBI_Sea_Anemone_txid6103.fasta	53059.4	0.993	1	1	1	3.74e-05	0.0248	GELDSFLIEITK	K	N	0.997	63.7	25	13.8	59.2	0	1	0	0	2	1364.73			78484.4	227	238	Empty	true
Claudia_20151103_NCBI_Sea_Anemone_20151214_Tentacles_Mucus (Use this for paper)	tentacle	03-Tentacle #2	File Name: VL_20151214_ALM_02.raw (F004609_1)	predicted protein [Nematostella vectensis]	gi|156222345,gi|156390389	NCBI_Sea_Anemone_txid6103.fasta	42024	0.999	1	1	2	7.49e-05	0.035	DSNLALFGSDLEK	K	N	0.997	63.2	25	0	63.2	0	2	0	0	2	1408.7			1715630	14	26	Empty	true
Claudia_20151103_NCBI_Sea_Anemone_20151214_Tentacles_Mucus (Use this for paper)	tentacle	03-Tentacle #2	File Name: VL_20151214_ALM_02.raw (F004609_1)	predicted protein [Nematostella vectensis]	gi|156226506,gi|156401599	NCBI_Sea_Anemone_txid6103.fasta	44761.4	1	2	2	3	0.000112	0.0395	EFSIYLTK	K	D	0.964	23.9	25	15.4	23.9	0	1	0	0	2	1000.53			213823	372	379	Empty	true
Claudia_20151103_NCBI_Sea_Anemone_20151214_Tentacles_Mucus (Use this for paper)	tentacle	03-Tentacle #2	File Name: VL_20151214_ALM_02.raw (F004609_1)	predicted protein [Nematostella vectensis]	gi|156226506,gi|156401599	NCBI_Sea_Anemone_txid6103.fasta	44761.4	1	2	2	3	0.000112	0.0395	NMGLYGER	K	A	0.997	49.1	25	16.2	41.5	0	2	0	0	2	955.43			222096	255	262	Empty	true
Claudia_20151103_NCBI_Sea_Anemone_20151214_Tentacles_Mucus (Use this for paper)	tentacle	03-Tentacle #2	File Name: VL_20151214_ALM_02.raw (F004609_1)	predicted protein [Nematostella vectensis]	gi|156213641,gi|156365642	NCBI_Sea_Anemone_txid6103.fasta	42911.1	1	2	2	2	7.49e-05	0.0587	ENVLGAEGIGFK	K	I	0.997	34.9	25	15.5	31.4	0	1	0	0	2	1233.65			326683	227	238	Empty	true
Claudia_20151103_NCBI_Sea_Anemone_20151214_Tentacles_Mucus (Use this for paper)	tentacle	03-Tentacle #2	File Name: VL_20151214_ALM_02.raw (F004609_1)	predicted protein [Nematostella vectensis]	gi|156213641,gi|156365642	NCBI_Sea_Anemone_txid6103.fasta	42911.1	1	2	2	2	7.49e-05	0.0587	KGDEYVINGQK	K	M	0.997	59.4	25	18.5	59.4	0	1	0	0	2	1250.64			35134.6	148	158	Empty	true
Claudia_20151103_NCBI_Sea_Anemone_20151214_Tentacles_Mucus (Use this for paper)	tentacle	03-Tentacle #2	File Name: VL_20151214_ALM_02.raw (F004609_1)	predicted protein [Nematostella vectensis]	gi|156220723,gi|156220767,gi|156385464,gi|156385552	NCBI_Sea_Anemone_txid6103.fasta	70329.4	0.991	1	1	1	3.74e-05	0.0242	DPFAMRPFFGYNFGK	R	Y	0.996	25.2	25	0	25.2	0	0	1	0	2	1809.84			214831	478	492	Empty	true
Claudia_20151103_NCBI_Sea_Anemone_20151214_Tentacles_Mucus (Use this for paper)	tentacle	03-Tentacle #2	File Name: VL_20151214_ALM_02.raw (F004609_1)	predicted protein, partial [Nematostella vectensis]	gi|156227894,gi|156405477	NCBI_Sea_Anemone_txid6103.fasta	69054.4	1	2	2	4	0.00015	0.0287	LAQDIEDATVR	K	L	0.997	66.6	25	13.1	61.6	0	2	0	0	2	1230.63			581629	46	56	Empty	true
Claudia_20151103_NCBI_Sea_Anemone_20151214_Tentacles_Mucus (Use this for paper)	tentacle	03-Tentacle #2	File Name: VL_20151214_ALM_02.raw (F004609_1)	predicted protein, partial [Nematostella vectensis]	gi|156227894,gi|156405477	NCBI_Sea_Anemone_txid6103.fasta	69054.4	1	2	2	4	0.00015	0.0287	LVYEGIR	K	D	0.993	29.3	25	23.6	20.6	0	2	0	0	2	849.483			506483	603	609	Empty	true
Claudia_20151103_NCBI_Sea_Anemone_20151214_Tentacles_Mucus (Use this for paper)	tentacle	03-Tentacle #2	File Name: VL_20151214_ALM_02.raw (F004609_1)	predicted protein [Nematostella vectensis]	gi|156215735,gi|156371397	NCBI_Sea_Anemone_txid6103.fasta	23662.7	1	2	2	3	0.000112	0.142	IQEGVFDINNEANGIK	K	L	0.997	84.2	25	0	84.2	0	2	0	0	2	1760.88			558280	171	186	Empty	true
Claudia_20151103_NCBI_Sea_Anemone_20151214_Tentacles_Mucus (Use this for paper)	tentacle	03-Tentacle #2	File Name: VL_20151214_ALM_02.raw (F004609_1)	predicted protein [Nematostella vectensis]	gi|156215735,gi|156371397	NCBI_Sea_Anemone_txid6103.fasta	23662.7	1	2	2	3	0.000112	0.142	TAANVEEAFINTAK	K	E	0.997	51.3	25	14.3	44.5	0	1	0	0	2	1478.75			486610	152	165	Empty	true
Claudia_20151103_NCBI_Sea_Anemone_20151214_Tentacles_Mucus (Use this for paper)	tentacle	03-Tentacle #2	File Name: VL_20151214_ALM_02.raw (F004609_1)	glyceraldehyde 3-phosphate dehydrogenase, partial [Anemonia sulcata]	gi|256352412	NCBI_Sea_Anemone_txid6103.fasta	20556.1	1	7	8	15	0.000562	0.352	GAHQNVIPASTGAAK	R	A	0.997	77.2	25	16.6	70.4	0	2	0	0	2	1421.75			444625	130	144	Empty	true
Claudia_20151103_NCBI_Sea_Anemone_20151214_Tentacles_Mucus (Use this for paper)	tentacle	03-Tentacle #2	File Name: VL_20151214_ALM_02.raw (F004609_1)	glyceraldehyde 3-phosphate dehydrogenase, partial [Anemonia sulcata]	gi|256352412	NCBI_Sea_Anemone_txid6103.fasta	20556.1	1	7	8	15	0.000562	0.352	KVIISAPSADAPMFVMGVNEEK	K	Y	0.997	68.5	25	13.2	68.5	0	0	2	0	2	2365.18			1430540	47	68	Empty	true
Claudia_20151103_NCBI_Sea_Anemone_20151214_Tentacles_Mucus (Use this for paper)	tentacle	03-Tentacle #2	File Name: VL_20151214_ALM_02.raw (F004609_1)	glyceraldehyde 3-phosphate dehydrogenase, partial [Anemonia sulcata]	gi|256352412	NCBI_Sea_Anemone_txid6103.fasta	20556.1	1	7	8	15	0.000562	0.352	LKNGASYDQIK	R	S	0.997	39.9	25.6	13.2	7.64	0	2	2	0	2	1236.66			2759040	178	188	Empty	true
Claudia_20151103_NCBI_Sea_Anemone_20151214_Tentacles_Mucus (Use this for paper)	tentacle	03-Tentacle #2	File Name: VL_20151214_ALM_02.raw (F004609_1)	glyceraldehyde 3-phosphate dehydrogenase, partial [Anemonia sulcata]	gi|256352412	NCBI_Sea_Anemone_txid6103.fasta	20556.1	1	7	8	15	0.000562	0.352	LTGMAFRVPVPDVSVVDLTVR	K	L	0.997	42.2	25	0	42.2	0	0	2	0	2	2287.25			445954	157	177	Empty	true	gi|124264159
Claudia_20151103_NCBI_Sea_Anemone_20151214_Tentacles_Mucus (Use this for paper)	tentacle	03-Tentacle #2	File Name: VL_20151214_ALM_02.raw (F004609_1)	glyceraldehyde 3-phosphate dehydrogenase, partial [Anemonia sulcata]	gi|256352412	NCBI_Sea_Anemone_txid6103.fasta	20556.1	1	7	8	15	0.000562	0.352	NGASYDQIK	K	S	0.997	32.6	25	16.1	25.1	0	1	0	0	2	995.479			285921	180	188	Empty	true
Claudia_20151103_NCBI_Sea_Anemone_20151214_Tentacles_Mucus (Use this for paper)	tentacle	03-Tentacle #2	File Name: VL_20151214_ALM_02.raw (F004609_1)	glyceraldehyde 3-phosphate dehydrogenase, partial [Anemonia sulcata]	gi|256352412	NCBI_Sea_Anemone_txid6103.fasta	20556.1	1	7	8	15	0.000562	0.352	VIISAPSADAPMFVMGVNEEK	K	Y	0.997	42.5	25	0	42.5	0	0	2	0	2	2237.08			2378020	48	68	Empty	true
Claudia_20151103_NCBI_Sea_Anemone_20151214_Tentacles_Mucus (Use this for paper)	tentacle	03-Tentacle #2	File Name: VL_20151214_ALM_02.raw (F004609_1)	glyceraldehyde 3-phosphate dehydrogenase, partial [Anemonia sulcata]	gi|256352412	NCBI_Sea_Anemone_txid6103.fasta	20556.1	1	7	8	15	0.000562	0.352	VPVPDVSVVDLTVR	R	L	0.997	80.7	25	0	80.7	0	2	0	0	2	1494.85			4435550	164	177	Empty	true	gi|124264159
Claudia_20151103_NCBI_Sea_Anemone_20151214_Tentacles_Mucus (Use this for paper)	tentacle	03-Tentacle #2	File Name: VL_20151214_ALM_02.raw (F004609_1)	arginine kinase [Anthopleura japonica]	gi|2554612,gi|3183059,gi|806394145,gi|806394146,gi|806394147,gi|806394148,gi|806394149,gi|806394150,gi|806394151,gi|806394152	NCBI_Sea_Anemone_txid6103.fasta	80026.4	1	24	28	47	0.00176	0.373	ALMELEK	K	E	0.995	35	25	23.2	18.9	0	1	0	0	2	849.439			598695	354	360	Empty	true
Claudia_20151103_NCBI_Sea_Anemone_20151214_Tentacles_Mucus (Use this for paper)	tentacle	03-Tentacle #2	File Name: VL_20151214_ALM_02.raw (F004609_1)	arginine kinase [Anthopleura japonica]	gi|2554612,gi|3183059,gi|806394145,gi|806394146,gi|806394147,gi|806394148,gi|806394149,gi|806394150,gi|806394151,gi|806394152	NCBI_Sea_Anemone_txid6103.fasta	80026.4	1	24	28	47	0.00176	0.373	APDLDPANR	K	Y	0.997	33	25	0	33	0	2	0	0	2	968.48			1517110	114	122	Empty	true
Claudia_20151103_NCBI_Sea_Anemone_20151214_Tentacles_Mucus (Use this for paper)	tentacle	03-Tentacle #2	File Name: VL_20151214_ALM_02.raw (F004609_1)	arginine kinase [Anthopleura japonica]	gi|2554612,gi|3183059,gi|806394145,gi|806394146,gi|806394147,gi|806394148,gi|806394149,gi|806394150,gi|806394151,gi|806394152	NCBI_Sea_Anemone_txid6103.fasta	80026.4	1	24	28	47	0.00176	0.373	FLEAAGINK	R	E	0.995	33.3	25	22	15.1	0	2	0	0	2	962.531			789177	198	206	Empty	true
Claudia_20151103_NCBI_Sea_Anemone_20151214_Tentacles_Mucus (Use this for paper)	tentacle	03-Tentacle #2	File Name: VL_20151214_ALM_02.raw (F004609_1)	arginine kinase [Anthopleura japonica]	gi|2554612,gi|3183059,gi|806394145,gi|806394146,gi|806394147,gi|806394148,gi|806394149,gi|806394150,gi|806394151,gi|806394152	NCBI_Sea_Anemone_txid6103.fasta	80026.4	1	24	28	47	0.00176	0.373	FLEAAGVNK	R	L	0.949	21.5	25	20.3	9.96	0	1	0	0	2	948.515			718101	550	558	Empty	true	gi|381356389
Claudia_20151103_NCBI_Sea_Anemone_20151214_Tentacles_Mucus (Use this for paper)	tentacle	03-Tentacle #2	File Name: VL_20151214_ALM_02.raw (F004609_1)	arginine kinase [Anthopleura japonica]	gi|2554612,gi|3183059,gi|806394145,gi|806394146,gi|806394147,gi|806394148,gi|806394149,gi|806394150,gi|806394151,gi|806394152	NCBI_Sea_Anemone_txid6103.fasta	80026.4	1	24	28	47	0.00176	0.373	GIHGEHSESTGEDAGVYDISNR	R	R	0.997	81.3	25	0	76.9	0	0	2	0	2	2330.03			662045	313	334	Empty	true
Claudia_20151103_NCBI_Sea_Anemone_20151214_Tentacles_Mucus (Use this for paper)	tentacle	03-Tentacle #2	File Name: VL_20151214_ALM_02.raw (F004609_1)	arginine kinase [Anthopleura japonica]	gi|2554612,gi|3183059,gi|806394145,gi|806394146,gi|806394147,gi|806394148,gi|806394149,gi|806394150,gi|806394151,gi|806394152	NCBI_Sea_Anemone_txid6103.fasta	80026.4	1	24	28	47	0.00176	0.373	GIHGEHSVSTGEDAGVFDISNR	R	R	0.997	83.5	25	0	79.1	0	0	2	0	2	2284.06			1536200	665	686	Empty	true
Claudia_20151103_NCBI_Sea_Anemone_20151214_Tentacles_Mucus (Use this for paper)	tentacle	03-Tentacle #2	File Name: VL_20151214_ALM_02.raw (F004609_1)	arginine kinase [Anthopleura japonica]	gi|2554612,gi|3183059,gi|806394145,gi|806394146,gi|806394147,gi|806394148,gi|806394149,gi|806394150,gi|806394151,gi|806394152	NCBI_Sea_Anemone_txid6103.fasta	80026.4	1	24	28	47	0.00176	0.373	GIHGEHSVSTGEDAGVFDISNRR	R	R	0.997	32.2	25	0	30.6	0	0	2	2	2	2440.16			1643460	665	687	Empty	true
Claudia_20151103_NCBI_Sea_Anemone_20151214_Tentacles_Mucus (Use this for paper)	tentacle	03-Tentacle #2	File Name: VL_20151214_ALM_02.raw (F004609_1)	arginine kinase [Anthopleura japonica]	gi|2554612,gi|3183059,gi|806394145,gi|806394146,gi|806394147,gi|806394148,gi|806394149,gi|806394150,gi|806394151,gi|806394152	NCBI_Sea_Anemone_txid6103.fasta	80026.4	1	24	28	47	0.00176	0.373	GSDIGSVFSR	K	L	0.997	41.2	25	21	41.2	0	2	0	0	2	1024.51			3198050	240	249	Empty	true	gi|381356389
Claudia_20151103_NCBI_Sea_Anemone_20151214_Tentacles_Mucus (Use this for paper)	tentacle	03-Tentacle #2	File Name: VL_20151214_ALM_02.raw (F004609_1)	arginine kinase [Anthopleura japonica]	gi|2554612,gi|3183059,gi|806394145,gi|806394146,gi|806394147,gi|806394148,gi|806394149,gi|806394150,gi|806394151,gi|806394152	NCBI_Sea_Anemone_txid6103.fasta	80026.4	1	24	28	47	0.00176	0.373	GYALTPGLTR	K	N	0.997	34.7	25	21.2	22.5	0	2	0	0	2	1048.58			1223570	489	498	Empty	true	gi|381356389
Claudia_20151103_NCBI_Sea_Anemone_20151214_Tentacles_Mucus (Use this for paper)	tentacle	03-Tentacle #2	File Name: VL_20151214_ALM_02.raw (F004609_1)	arginine kinase [Anthopleura japonica]	gi|2554612,gi|3183059,gi|806394145,gi|806394146,gi|806394147,gi|806394148,gi|806394149,gi|806394150,gi|806394151,gi|806394152	NCBI_Sea_Anemone_txid6103.fasta	80026.4	1	24	28	47	0.00176	0.373	HGYLTSCPSNLGTGMR	K	A	0.997	57.2	25	0	57.2	0	1	2	0	2	1766.8			826047	269	284	Empty	true
Claudia_20151103_NCBI_Sea_Anemone_20151214_Tentacles_Mucus (Use this for paper)	tentacle	03-Tentacle #2	File Name: VL_20151214_ALM_02.raw (F004609_1)	arginine kinase [Anthopleura japonica]	gi|2554612,gi|3183059,gi|806394145,gi|806394146,gi|806394147,gi|806394148,gi|806394149,gi|806394150,gi|806394151,gi|806394152	NCBI_Sea_Anemone_txid6103.fasta	80026.4	1	24	28	47	0.00176	0.373	HTSDMNPEKVDAPNLDPEGTYIR	K	S	0.997	34.5	25	0	34.5	0	0	2	1	2	2615.2			1206880	455	477	Empty	true
Claudia_20151103_NCBI_Sea_Anemone_20151214_Tentacles_Mucus (Use this for paper)	tentacle	03-Tentacle #2	File Name: VL_20151214_ALM_02.raw (F004609_1)	arginine kinase [Anthopleura japonica]	gi|2554612,gi|3183059,gi|806394145,gi|806394146,gi|806394147,gi|806394148,gi|806394149,gi|806394150,gi|806394151,gi|806394152	NCBI_Sea_Anemone_txid6103.fasta	80026.4	1	24	28	47	0.00176	0.373	IVEDYHSPYK	K	L	0.997	38.2	25	13.4	4.79	0	1	0	0	2	1250.61			101956	441	450	Empty	true
Claudia_20151103_NCBI_Sea_Anemone_20151214_Tentacles_Mucus (Use this for paper)	tentacle	03-Tentacle #2	File Name: VL_20151214_ALM_02.raw (F004609_1)	arginine kinase [Anthopleura japonica]	gi|2554612,gi|3183059,gi|806394145,gi|806394146,gi|806394147,gi|806394148,gi|806394149,gi|806394150,gi|806394151,gi|806394152	NCBI_Sea_Anemone_txid6103.fasta	80026.4	1	24	28	47	0.00176	0.373	KHGYLTSCPSNLGTGMR	K	A	0.997	32.6	25	0	32.6	0	0	2	0	2	1894.89			471540	268	284	Empty	true
Claudia_20151103_NCBI_Sea_Anemone_20151214_Tentacles_Mucus (Use this for paper)	tentacle	03-Tentacle #2	File Name: VL_20151214_ALM_02.raw (F004609_1)	arginine kinase [Anthopleura japonica]	gi|2554612,gi|3183059,gi|806394145,gi|806394146,gi|806394147,gi|806394148,gi|806394149,gi|806394150,gi|806394151,gi|806394152	NCBI_Sea_Anemone_txid6103.fasta	80026.4	1	24	28	47	0.00176	0.373	LGFQHTK	K	K	0.985	27.5	25	27.3	18.3	0	1	0	0	2	830.452			214715	261	267	Empty	true	gi|381356389
Claudia_20151103_NCBI_Sea_Anemone_20151214_Tentacles_Mucus (Use this for paper)	tentacle	03-Tentacle #2	File Name: VL_20151214_ALM_02.raw (F004609_1)	arginine kinase [Anthopleura japonica]	gi|2554612,gi|3183059,gi|806394145,gi|806394146,gi|806394147,gi|806394148,gi|806394149,gi|806394150,gi|806394151,gi|806394152	NCBI_Sea_Anemone_txid6103.fasta	80026.4	1	24	28	47	0.00176	0.373	LGLSEVQCVQDMYNGVK	R	K	0.997	77.9	25	0	77.9	0	4	1	0	2	1955.92			1284470	689	705	Empty	true
Claudia_20151103_NCBI_Sea_Anemone_20151214_Tentacles_Mucus (Use this for paper)	tentacle	03-Tentacle #2	File Name: VL_20151214_ALM_02.raw (F004609_1)	arginine kinase [Anthopleura japonica]	gi|2554612,gi|3183059,gi|806394145,gi|806394146,gi|806394147,gi|806394148,gi|806394149,gi|806394150,gi|806394151,gi|806394152	NCBI_Sea_Anemone_txid6103.fasta	80026.4	1	24	28	47	0.00176	0.373	LGLSEVQCVQDMYNGVKK	R	L	0.997	39	25	0	39	0	0	2	0	2	2084.02			1439690	689	706	Empty	true	gi|381356389
Claudia_20151103_NCBI_Sea_Anemone_20151214_Tentacles_Mucus (Use this for paper)	tentacle	03-Tentacle #2	File Name: VL_20151214_ALM_02.raw (F004609_1)	arginine kinase [Anthopleura japonica]	gi|2554612,gi|3183059,gi|806394145,gi|806394146,gi|806394147,gi|806394148,gi|806394149,gi|806394150,gi|806394151,gi|806394152	NCBI_Sea_Anemone_txid6103.fasta	80026.4	1	24	28	47	0.00176	0.373	QQLVDDHFLFK	R	K	0.997	31.6	25	14.2	10.8	0	0	2	0	2	1389.72			1498010	183	193	Empty	true
Claudia_20151103_NCBI_Sea_Anemone_20151214_Tentacles_Mucus (Use this for paper)	tentacle	03-Tentacle #2	File Name: VL_20151214_ALM_02.raw (F004609_1)	arginine kinase [Anthopleura japonica]	gi|2554612,gi|3183059,gi|806394145,gi|806394146,gi|806394147,gi|806394148,gi|806394149,gi|806394150,gi|806394151,gi|806394152	NCBI_Sea_Anemone_txid6103.fasta	80026.4	1	24	28	47	0.00176	0.373	SVFPEVLKNPEVK	R	S	0.997	60.8	25	0	60.8	0	2	0	0	2	1485.83			911841	368	380	Empty	true
Claudia_20151103_NCBI_Sea_Anemone_20151214_Tentacles_Mucus (Use this for paper)	tentacle	03-Tentacle #2	File Name: VL_20151214_ALM_02.raw (F004609_1)	arginine kinase [Anthopleura japonica]	gi|2554612,gi|3183059,gi|806394145,gi|806394146,gi|806394147,gi|806394148,gi|806394149,gi|806394150,gi|806394151,gi|806394152	NCBI_Sea_Anemone_txid6103.fasta	80026.4	1	24	28	47	0.00176	0.373	TFLVWINEEDQLR	K	I	0.995	40.3	25	13.2	37.5	0	1	0	0	2	1662.85			95697.8	573	585	Empty	true	gi|381356389
Claudia_20151103_NCBI_Sea_Anemone_20151214_Tentacles_Mucus (Use this for paper)	tentacle	03-Tentacle #2	File Name: VL_20151214_ALM_02.raw (F004609_1)	arginine kinase [Anthopleura japonica]	gi|2554612,gi|3183059,gi|806394145,gi|806394146,gi|806394147,gi|806394148,gi|806394149,gi|806394150,gi|806394151,gi|806394152	NCBI_Sea_Anemone_txid6103.fasta	80026.4	1	24	28	47	0.00176	0.373	TFLVWLNEEDHLR	K	I	0.994	25.5	25	13.7	21.1	0	0	1	0	2	1671.85			139638	221	233	Empty	true
Claudia_20151103_NCBI_Sea_Anemone_20151214_Tentacles_Mucus (Use this for paper)	tentacle	03-Tentacle #2	File Name: VL_20151214_ALM_02.raw (F004609_1)	arginine kinase [Anthopleura japonica]	gi|2554612,gi|3183059,gi|806394145,gi|806394146,gi|806394147,gi|806394148,gi|806394149,gi|806394150,gi|806394151,gi|806394152	NCBI_Sea_Anemone_txid6103.fasta	80026.4	1	24	28	47	0.00176	0.373	VDAPNLDPEGTYIR	K	S	0.997	55.1	25	0	55.1	0	2	0	0	2	1559.77			2254420	464	477	Empty	true
Claudia_20151103_NCBI_Sea_Anemone_20151214_Tentacles_Mucus (Use this for paper)	tentacle	03-Tentacle #2	File Name: VL_20151214_ALM_02.raw (F004609_1)	arginine kinase [Anthopleura japonica]	gi|2554612,gi|3183059,gi|806394145,gi|806394146,gi|806394147,gi|806394148,gi|806394149,gi|806394150,gi|806394151,gi|806394152	NCBI_Sea_Anemone_txid6103.fasta	80026.4	1	24	28	47	0.00176	0.373	VVGVLTSLTGDLAGK	K	Y	0.997	72.5	25	0	72.5	0	2	0	0	2	1429.83			783227	156	170	Empty	true	gi|381356389
Claudia_20151103_NCBI_Sea_Anemone_20151214_Tentacles_Mucus (Use this for paper)	tentacle	03-Tentacle #2	File Name: VL_20151214_ALM_02.raw (F004609_1)	arginine kinase [Anthopleura japonica]	gi|2554612,gi|3183059,gi|806394145,gi|806394146,gi|806394147,gi|806394148,gi|806394149,gi|806394150,gi|806394151,gi|806394152	NCBI_Sea_Anemone_txid6103.fasta	80026.4	1	24	28	47	0.00176	0.373	YLTPELFDSLK	K	D	0.997	54.8	25	18.3	53.9	0	2	0	0	2	1325.7			668177	386	396	Empty	true
Claudia_20151103_NCBI_Sea_Anemone_20151214_Tentacles_Mucus (Use this for paper)	tentacle	03-Tentacle #2	File Name: VL_20151214_ALM_02.raw (F004609_1)	two-domain arginine kinase [Nematostella vectensis]	gi|381356389	NCBI_Sea_Anemone_txid6103.fasta	80171	1	2	3	6	0.000225	0.127	FLEAAGVNK	R	L	0.949	21.5	25	20.3	9.96	0	1	0	0	2	948.515			718101	550	558	Empty	false	gi|2554612,gi|806394149,gi|806394146,gi|806394145,gi|806394148,gi|806394147,gi|3183059,gi|806394152,gi|806394151,gi|806394150
Claudia_20151103_NCBI_Sea_Anemone_20151214_Tentacles_Mucus (Use this for paper)	tentacle	03-Tentacle #2	File Name: VL_20151214_ALM_02.raw (F004609_1)	two-domain arginine kinase [Nematostella vectensis]	gi|381356389	NCBI_Sea_Anemone_txid6103.fasta	80171	1	2	3	6	0.000225	0.127	GSDIGSVFSR	K	L	0.997	41.2	25	21	41.2	0	2	0	0	2	1024.51			3198050	592	601	Empty	false	gi|2554612,gi|806394149,gi|806394146,gi|806394145,gi|806394148,gi|806394147,gi|3183059,gi|806394152,gi|806394151,gi|806394150
Claudia_20151103_NCBI_Sea_Anemone_20151214_Tentacles_Mucus (Use this for paper)	tentacle	03-Tentacle #2	File Name: VL_20151214_ALM_02.raw (F004609_1)	two-domain arginine kinase [Nematostella vectensis]	gi|381356389	NCBI_Sea_Anemone_txid6103.fasta	80171	1	2	3	6	0.000225	0.127	GYALTPGLTR	K	K	0.997	34.7	25	21.2	22.5	0	2	0	0	2	1048.58			1223570	489	498	Empty	false	gi|2554612,gi|806394149,gi|806394146,gi|806394145,gi|806394148,gi|806394147,gi|3183059,gi|806394152,gi|806394151,gi|806394150
Claudia_20151103_NCBI_Sea_Anemone_20151214_Tentacles_Mucus (Use this for paper)	tentacle	03-Tentacle #2	File Name: VL_20151214_ALM_02.raw (F004609_1)	two-domain arginine kinase [Nematostella vectensis]	gi|381356389	NCBI_Sea_Anemone_txid6103.fasta	80171	1	2	3	6	0.000225	0.127	LGFQHTK	K	S	0.985	27.5	25	27.3	18.3	0	1	0	0	2	830.452			214715	261	267	Empty	false	gi|2554612,gi|806394149,gi|806394146,gi|806394145,gi|806394148,gi|806394147,gi|3183059,gi|806394152,gi|806394151,gi|806394150
Claudia_20151103_NCBI_Sea_Anemone_20151214_Tentacles_Mucus (Use this for paper)	tentacle	03-Tentacle #2	File Name: VL_20151214_ALM_02.raw (F004609_1)	two-domain arginine kinase [Nematostella vectensis]	gi|381356389	NCBI_Sea_Anemone_txid6103.fasta	80171	1	2	3	6	0.000225	0.127	LGLSEVQCVQDMYNGVK	R	K	0.997	52.4	25	0	52.4	0	2	0	0	2	1955.92			283212	689	705	Empty	true
Claudia_20151103_NCBI_Sea_Anemone_20151214_Tentacles_Mucus (Use this for paper)	tentacle	03-Tentacle #2	File Name: VL_20151214_ALM_02.raw (F004609_1)	two-domain arginine kinase [Nematostella vectensis]	gi|381356389	NCBI_Sea_Anemone_txid6103.fasta	80171	1	2	3	6	0.000225	0.127	LGLSEVQCVQDMYNGVKK	R	L	0.997	39	25	0	39	0	0	2	0	2	2084.02			1439690	689	706	Empty	false	gi|2554612,gi|806394149,gi|806394146,gi|806394145,gi|806394148,gi|806394147,gi|3183059,gi|806394152,gi|806394151,gi|806394150
Claudia_20151103_NCBI_Sea_Anemone_20151214_Tentacles_Mucus (Use this for paper)	tentacle	03-Tentacle #2	File Name: VL_20151214_ALM_02.raw (F004609_1)	two-domain arginine kinase [Nematostella vectensis]	gi|381356389	NCBI_Sea_Anemone_txid6103.fasta	80171	1	2	3	6	0.000225	0.127	LVDDHFLFK	K	K	0.997	38.1	25.5	18.6	29.6	0	2	2	0	2	1133.6			2116520	537	545	Empty	true
Claudia_20151103_NCBI_Sea_Anemone_20151214_Tentacles_Mucus (Use this for paper)	tentacle	03-Tentacle #2	File Name: VL_20151214_ALM_02.raw (F004609_1)	two-domain arginine kinase [Nematostella vectensis]	gi|381356389	NCBI_Sea_Anemone_txid6103.fasta	80171	1	2	3	6	0.000225	0.127	TFLVWINEEDQLR	K	I	0.995	40.3	25	13.2	37.5	0	1	0	0	2	1662.85			95697.8	573	585	Empty	false	gi|2554612,gi|806394149,gi|806394146,gi|806394145,gi|806394148,gi|806394147,gi|3183059,gi|806394152,gi|806394151,gi|806394150
Claudia_20151103_NCBI_Sea_Anemone_20151214_Tentacles_Mucus (Use this for paper)	tentacle	03-Tentacle #2	File Name: VL_20151214_ALM_02.raw (F004609_1)	two-domain arginine kinase [Nematostella vectensis]	gi|381356389	NCBI_Sea_Anemone_txid6103.fasta	80171	1	2	3	6	0.000225	0.127	VVGVLTSLTGDLAGK	K	Y	0.997	72.5	25	0	72.5	0	2	0	0	2	1429.83			783227	156	170	Empty	false	gi|2554612,gi|806394149,gi|806394146,gi|806394145,gi|806394148,gi|806394147,gi|3183059,gi|806394152,gi|806394151,gi|806394150
Claudia_20151103_NCBI_Sea_Anemone_20151214_Tentacles_Mucus (Use this for paper)	tentacle	03-Tentacle #2	File Name: VL_20151214_ALM_02.raw (F004609_1)	predicted protein [Nematostella vectensis]	gi|156227231,gi|156403806	NCBI_Sea_Anemone_txid6103.fasta	101757	1	3	3	8	0.0003	0.0315	IQELHFLPEQGR	R	V	0.997	30.7	25	13.3	26.4	0	0	2	0	2	1466.78			2718830	81	92	Empty	true
Claudia_20151103_NCBI_Sea_Anemone_20151214_Tentacles_Mucus (Use this for paper)	tentacle	03-Tentacle #2	File Name: VL_20151214_ALM_02.raw (F004609_1)	predicted protein [Nematostella vectensis]	gi|156227231,gi|156403806	NCBI_Sea_Anemone_txid6103.fasta	101757	1	3	3	8	0.0003	0.0315	SVLEEVK	K	T	0.976	25.5	25	14.8	4.98	0	2	0	0	2	803.451			862079	117	123	Empty	true
Claudia_20151103_NCBI_Sea_Anemone_20151214_Tentacles_Mucus (Use this for paper)	tentacle	03-Tentacle #2	File Name: VL_20151214_ALM_02.raw (F004609_1)	predicted protein [Nematostella vectensis]	gi|156227231,gi|156403806	NCBI_Sea_Anemone_txid6103.fasta	101757	1	3	3	8	0.0003	0.0315	VDETVLSMVR	R	C	0.997	69	25	14.7	64.3	0	4	0	0	2	1164.59			2051570	701	710	Empty	true
Claudia_20151103_NCBI_Sea_Anemone_20151214_Tentacles_Mucus (Use this for paper)	tentacle	03-Tentacle #2	File Name: VL_20151214_ALM_02.raw (F004609_1)	predicted protein [Nematostella vectensis]	gi|156226971,gi|156402925	NCBI_Sea_Anemone_txid6103.fasta	267677	1	3	3	5	0.000187	0.0156	DVANNTANLVK	K	Q	0.993	35.5	25	0	33.1	0	1	0	0	2	1158.61			242079	1547	1557	Empty	true
Claudia_20151103_NCBI_Sea_Anemone_20151214_Tentacles_Mucus (Use this for paper)	tentacle	03-Tentacle #2	File Name: VL_20151214_ALM_02.raw (F004609_1)	predicted protein [Nematostella vectensis]	gi|156226971,gi|156402925	NCBI_Sea_Anemone_txid6103.fasta	267677	1	3	3	5	0.000187	0.0156	LFNSMGNAGEMVK	R	Q	0.997	73.3	25	0	67.6	0	2	0	0	2	1429.65			292900	829	841	Empty	true
Claudia_20151103_NCBI_Sea_Anemone_20151214_Tentacles_Mucus (Use this for paper)	tentacle	03-Tentacle #2	File Name: VL_20151214_ALM_02.raw (F004609_1)	predicted protein [Nematostella vectensis]	gi|156226971,gi|156402925	NCBI_Sea_Anemone_txid6103.fasta	267677	1	3	3	5	0.000187	0.0156	TLQFNPEATVAEALR	K	I	0.997	66.7	25	13.3	63	0	2	0	0	2	1659.87			252884	17	31	Empty	true
Claudia_20151103_NCBI_Sea_Anemone_20151214_Tentacles_Mucus (Use this for paper)	tentacle	03-Tentacle #2	File Name: VL_20151214_ALM_02.raw (F004609_1)	predicted protein [Nematostella vectensis]	gi|156219058,gi|156380907,gi|32967426	NCBI_Sea_Anemone_txid6103.fasta	49939.9	1	15	18	38	0.00142	0.489	ALTVPELTQQMFDAK	R	N	0.997	59	25.7	13	56.7	0	2	0	0	2	1707.86			860282	283	297	Empty	true	gi|156389348,gi|156222042,gi|86559792
Claudia_20151103_NCBI_Sea_Anemone_20151214_Tentacles_Mucus (Use this for paper)	tentacle	03-Tentacle #2	File Name: VL_20151214_ALM_02.raw (F004609_1)	predicted protein [Nematostella vectensis]	gi|156219058,gi|156380907,gi|32967426	NCBI_Sea_Anemone_txid6103.fasta	49939.9	1	15	18	38	0.00142	0.489	EAESCDCLQGFQLTHSLGGGTGSGMGTLLISK	K	I	0.997	38.6	25	0	0	0	0	1	0	2	3327.53			561788	123	154	Empty	true
Claudia_20151103_NCBI_Sea_Anemone_20151214_Tentacles_Mucus (Use this for paper)	tentacle	03-Tentacle #2	File Name: VL_20151214_ALM_02.raw (F004609_1)	predicted protein [Nematostella vectensis]	gi|156219058,gi|156380907,gi|32967426	NCBI_Sea_Anemone_txid6103.fasta	49939.9	1	15	18	38	0.00142	0.489	EVDEQMLNVQNK	K	N	0.997	61.7	25	16.5	58.9	0	2	0	0	2	1462.68			1085880	325	336	Empty	true	gi|86559792
Claudia_20151103_NCBI_Sea_Anemone_20151214_Tentacles_Mucus (Use this for paper)	tentacle	03-Tentacle #2	File Name: VL_20151214_ALM_02.raw (F004609_1)	predicted protein [Nematostella vectensis]	gi|156219058,gi|156380907,gi|32967426	NCBI_Sea_Anemone_txid6103.fasta	49939.9	1	15	18	38	0.00142	0.489	FPGQLNADLRK	R	L	0.997	29.2	25	16.2	19.6	0	0	2	0	2	1258.69			1667210	242	252	Empty	true	gi|156389348,gi|156222042,gi|86559792
Claudia_20151103_NCBI_Sea_Anemone_20151214_Tentacles_Mucus (Use this for paper)	tentacle	03-Tentacle #2	File Name: VL_20151214_ALM_02.raw (F004609_1)	predicted protein [Nematostella vectensis]	gi|156219058,gi|156380907,gi|32967426	NCBI_Sea_Anemone_txid6103.fasta	49939.9	1	15	18	38	0.00142	0.489	GHYTEGAELVDSVLDVVR	K	K	0.997	115	25	13.4	111	0	2	2	0	2	1958.98			414693	104	121	Empty	true	gi|156389348,gi|156222042
Claudia_20151103_NCBI_Sea_Anemone_20151214_Tentacles_Mucus (Use this for paper)	tentacle	03-Tentacle #2	File Name: VL_20151214_ALM_02.raw (F004609_1)	predicted protein [Nematostella vectensis]	gi|156219058,gi|156380907,gi|32967426	NCBI_Sea_Anemone_txid6103.fasta	49939.9	1	15	18	38	0.00142	0.489	GHYTEGAELVDSVLDVVRK	K	E	0.997	55	25	0	50.7	0	0	1	2	2	2087.08			560245	104	122	Empty	true	gi|156389348,gi|156222042
Claudia_20151103_NCBI_Sea_Anemone_20151214_Tentacles_Mucus (Use this for paper)	tentacle	03-Tentacle #2	File Name: VL_20151214_ALM_02.raw (F004609_1)	predicted protein [Nematostella vectensis]	gi|156219058,gi|156380907,gi|32967426	NCBI_Sea_Anemone_txid6103.fasta	49939.9	1	15	18	38	0.00142	0.489	IMNTFSVVPSPK	R	V	0.997	66.9	25.1	18.6	66.9	0	4	0	0	2	1335.7			2300000	163	174	Empty	true	gi|156389348,gi|156222042
Claudia_20151103_NCBI_Sea_Anemone_20151214_Tentacles_Mucus (Use this for paper)	tentacle	03-Tentacle #2	File Name: VL_20151214_ALM_02.raw (F004609_1)	predicted protein [Nematostella vectensis]	gi|156219058,gi|156380907,gi|32967426	NCBI_Sea_Anemone_txid6103.fasta	49939.9	1	15	18	38	0.00142	0.489	INVYYNEATGGK	R	Y	0.997	57.8	25	18.9	45	0	2	0	0	2	1328.65			1551430	47	58	Empty	true	gi|156389348,gi|156222042
Claudia_20151103_NCBI_Sea_Anemone_20151214_Tentacles_Mucus (Use this for paper)	tentacle	03-Tentacle #2	File Name: VL_20151214_ALM_02.raw (F004609_1)	predicted protein [Nematostella vectensis]	gi|156219058,gi|156380907,gi|32967426	NCBI_Sea_Anemone_txid6103.fasta	49939.9	1	15	18	38	0.00142	0.489	INVYYNEATGGKYVPR	R	A	0.973	17.9	25	0	16.1	0	0	1	0	2	1843.93			543897	47	62	Empty	true	gi|156389348,gi|156222042
Claudia_20151103_NCBI_Sea_Anemone_20151214_Tentacles_Mucus (Use this for paper)	tentacle	03-Tentacle #2	File Name: VL_20151214_ALM_02.raw (F004609_1)	predicted protein [Nematostella vectensis]	gi|156219058,gi|156380907,gi|32967426	NCBI_Sea_Anemone_txid6103.fasta	49939.9	1	15	18	38	0.00142	0.489	LAVNMVPFPR	K	L	0.997	43.5	25	0	39.6	0	2	0	0	2	1159.63			1523910	253	262	Empty	true	gi|156389348,gi|156222042,gi|86559792
[truncated: 2,234 more rows]

## Sheet: Protein Report for A.dowii
Claudia_20151103_NCBI_Sea_Anemone_20151214_Tentacles_Mucus (Use this for paper), Protein report created on 02/09/2019
[truncated: 841 more rows]

## Sheet: Samples View Report for A.dowii
1	Putative Chitinase 3. KXJ26481.1. predicted protein [Nematostella vectensis]	gi|156228830 (+1)	52 kDa	95% (< 0.00010)	9	8	12	0	0	0	0	0	0	0	0
[truncated: 144 more rows]
